# Supplementary material for: Predictability of environment-dependent formation of G-quadruplex DNAs in human mitochondria
Source: Commun Chem. 2025 May 3;8:135. doi: 10.1038/s42004-025-01532-z (PMC12049430; doi:10.1038/s42004-025-01532-z)
Supplement: Supplementary file 3 — Supplementary Data 1 [file 42004_2025_1532_MOESM3_ESM.xlsx]

## Sheet: L
L	wavelength (nm)	Molar ellipticity (mdeg M-1 cm-1)
		buffer only	150mM KCl	30 wt% 1,3-PDO	60 wt% 1,3-PDO	30 wt% 1,3-PDO + 0.5 wt% PEG8000	150mM KCl (G-strand only)
	350	-0.93898	4.4861	-66.7909	-14.8071	-10.7652	-21.2334
	349.5	-5.01977	-39.9066	-43.6553	5.55127	-29.4349	-0.65017
	349	31.5576	-29.2232	-37.0343	9.00521	-47.5467	19.5992
	348.5	36.1367	-39.7208	-69.877	13.0402	-75.7603	6.96867
	348	12.8674	-42.9225	-118.375	14.3151	-84.5467	-11.9208
	347.5	9.44001	-94.9193	-139.155	61.1925	-74.0027	7.34631
	347	30.1934	-92.4702	-119.489	12.2021	-84.3291	-2.12446
	346.5	-18.7368	-135.393	-136.58	-39.3867	-76.1865	-17.1026
	346	-57.8017	-133.361	-165.567	-53.889	-42.7689	2.09283
	345.5	-72.4394	-152.893	-179.014	-73.3093	-55.7001	-20.2698
	345	-85.6673	-185.465	-171.678	-106.008	-77.372	9.23451
	344.5	-83.084	-207.567	-194.934	-103.267	-42.786	6.15107
	344	-61.2656	-177.253	-211.208	-104.017	-70.3513	37.3594
	343.5	-51.53	-156.728	-194.893	-95.2895	-100.909	23.4267
	343	-30.5694	-113.977	-206.151	-112.996	-83.3675	40.6642
	342.5	-13.7882	-75.9472	-228.307	-103.21	-73.7636	14.9763
	342	-54.8378	-77.8434	-186.494	-95.9228	-80.7718	-6.61335
	341.5	-39.3113	-50.7833	-195.269	-75.8674	-82.0334	-22.97
	341	-49.8591	-15.5063	-147.689	-84.5366	-49.9669	-10.5721
	340.5	-27.757	-34.7056	-158.843	-114.382	-54.3839	-1.78774
	340	-64.4585	13.7398	-132.98	-99.8384	-65.5028	44.2713
	339.5	-51.7909	35.5346	-103.714	-65.5386	-76.4354	58.7267
	339	-28.8958	61.9967	-115.527	-81.3094	-94.4488	83.6733
	338.5	-52.4826	103.603	-130.987	-55.0474	-71.6505	83.8324
	338	-62.2402	102.864	-152.792	-60.2434	-35.2352	31.9971
	337.5	-78.8161	84.464	-184.673	-40.4762	-35.8163	47.0785
	337	-57.5626	116.983	-178.026	-68.4583	-71.4956	23.1849
	336.5	-67.8923	103.485	-194.665	-61.7606	-58.9127	8.97221
	336	-75.8805	71.6231	-197.657	-49.0977	-98.2667	22.3849
	335.5	-73.8347	51.2746	-201.338	-12.9768	-97.8817	49.1248
	335	-67.0428	100.334	-195.305	-14.718	-66.0194	53.5579
	334.5	-81.4004	80.2438	-226.505	-16.3206	-66.8333	60.5322
	334	-71.609	116.958	-196.446	2.49201	-75.0888	47.725
	333.5	-44.3311	112.071	-212.035	-4.01201	-67.4189	58.2338
	333	-38.3641	110.574	-201.018	11.2026	-76.9485	96.367
	332.5	-6.19601	89.7552	-224.582	-43.2527	-28.3936	77.5232
	332	-20.7507	40.6187	-240.05	-48.3873	-37.8828	97.7455
	331.5	10.504	61.971	-229.346	-29.3727	-77.6863	102.779
	331	66.1011	113.08	-230.578	-51.2749	-50.6089	121.744
	330.5	51.4597	92.1583	-205.962	-44.915	-24.8201	102.5
	330	19.4275	119.785	-190.007	-67.7507	-21.0254	116.438
	329.5	7.17788	145.727	-183.777	-101.275	31.9035	130.704
	329	-11.3654	127.199	-190.351	-132.907	1.8633	145.113
	328.5	11.735	148.916	-186.611	-146.758	9.35319	146.722
	328	24.21	158.292	-191.468	-180.655	16.0399	136.455
	327.5	-27.4312	152.666	-173.009	-144.749	25.5534	116.931
	327	-16.8414	137.531	-187.501	-147.516	8.50168	115.021
	326.5	-28.9351	139.797	-198.64	-149.184	37.5157	78.6849
	326	-23.793	126.481	-191.638	-136.025	41.9371	106.057
	325.5	-50.9779	122.75	-151.146	-137.103	37.3957	109.507
	325	-34.183	161.814	-144.799	-143.095	42.8692	96.2591
	324.5	-51.3502	80.771	-133.899	-127.935	47.1635	75.0006
	324	-89.7946	64.3759	-142.369	-147.368	46.5117	78.4701
	323.5	-81.3511	46.4196	-120.37	-103.974	42.8325	87.7288
	323	-60.9846	10.8307	-118.324	-13.7533	-6.35365	56.2544
	322.5	-108.415	3.25049	-109.155	-2.63153	34.4105	53.3365
	322	-96.1257	-72.8394	-108.098	-28.7008	47.1035	65.0425
	321.5	-102.701	-130.303	-100.87	22.6594	37.1656	56.14
	321	-83.6296	-123.774	-103.777	42.9131	35.7268	41.9757
	320.5	-64.1811	-110.708	-91.1542	38.3504	24.1253	50.2605
	320	-69.0713	-123.392	-106.426	81.3085	3.97909	41.8064
	319.5	-86.6665	-97.3814	-126.475	82.3806	-37.7109	-3.31505
	319	-57.0808	-89.3448	-162.958	64.372	-81.4773	-6.60126
	318.5	-62.8224	-113.892	-200.313	95.3547	-74.95	-4.53354
	318	-82.7637	-66.515	-176.444	93.8585	-75.4496	-21.8259
	317.5	-69.5823	-40.0741	-174.987	99.4052	-46.4096	-23.4946
	317	-52.7728	-63.6353	-191.272	111.281	-45.5554	-43.3681
	316.5	-61.8615	-17.915	-184.944	103.075	-0.64468	-41.3386
	316	-49.1939	-23.5152	-204.619	116.912	-5.1019	10.6939
	315.5	-18.2093	35.6873	-232.331	129.42	-17.7492	7.82626
	315	32.8598	117.181	-215.865	142.54	-37.513	28.5211
	314.5	20.7626	92.5815	-226.442	116.314	-42.9973	77.0246
	314	37.7354	137.098	-212.13	107.621	-6.63659	110.651
	313.5	51.3703	159.489	-232.956	128.057	34.3425	151.331
	313	33.5086	146.236	-227.678	88.4798	31.2292	170.824
	312.5	35.5362	158.082	-217.769	79.4214	76.4336	152.729
	312	-4.49324	161.729	-206.367	108.96	114.24	146.161
	311.5	2.30502	159.478	-178.928	85.1581	104.563	209.124
	311	5.73792	163.571	-199.7	39.1508	109.701	193.305
	310.5	36.1531	159.05	-175.648	41.3693	102.803	241.151
	310	-6.85849	184.063	-165.634	61.545	104.419	254.039
	309.5	9.77126	155.69	-197.865	26.2336	86.1584	228.685
	309	0.63694	149.177	-183.711	-34.7817	96.5458	223.185
	308.5	-14.2745	102.193	-219.249	-61.6753	64.4695	137.073
	308	-56.3782	113.968	-225.275	-67.5093	118.698	116.385
	307.5	-32.2658	73.43	-199.08	-66.2793	113.658	108.543
	307	-81.2991	44.1149	-192.825	-81.9675	101.367	72.8548
	306.5	-78.3389	49.5753	-216.273	-56.1846	95.6844	54.6338
	306	-66.5637	53.8949	-224.712	-23.8481	88.1184	7.9483
	305.5	-70.4839	86.9794	-192.207	-21.9545	109.92	33.3486
	305	-74.029	73.6131	-174.237	-16.7686	64.491	49.3215
	304.5	-71.5561	77.0154	-192.903	-3.55399	76.2116	50.9884
	304	-62.7841	91.3726	-222.606	12.1535	106.22	67.7296
	303.5	-44.0135	93.8438	-206.108	23.2138	88.9753	76.0957
	303	-60.9179	122.496	-234.792	-1.55487	106.817	68.7725
	302.5	-62.2466	145.781	-216.397	35.9557	96.6013	94.4506
	302	-74.7536	156.264	-195.809	69.0072	124.14	128.573
	301.5	-74.2736	137.557	-154.567	60.0736	107.856	180.789
	301	-27.9943	157.507	-203.552	65.5625	124.948	197.293
	300.5	-36.4487	182.93	-217.594	96.2881	91.9488	249.573
	300	-17.1006	194.252	-211.034	45.9329	85.2451	246.778
	299.5	-53.7456	202.69	-202.524	32.3338	14.8258	287.629
	299	-38.7346	244.428	-226.151	21.1	0.30264	295.956
	298.5	-3.56247	251.424	-239.921	10.1948	22.5816	241.182
	298	21.5555	256.828	-200.571	-23.1468	28.8162	277.633
	297.5	-40.6664	266.349	-169.796	-22.6337	4.11608	261.898
	297	-5.86932	251.27	-136.285	-57.9827	69.7809	246.215
	296.5	30.9454	301.405	-105.919	-56.4618	83.7838	276.948
	296	69.1379	280.15	-97.0712	12.1351	93.4522	277.867
	295.5	83.532	278.599	-102.175	28.9569	99.6733	264.132
	295	113.233	342.922	-94.4178	55.5834	96.1258	301.642
	294.5	109.654	365.839	-33.6769	52.2745	104.098	288.621
	294	155.728	406.714	2.24566	62.74	153.545	307.138
	293.5	216.622	460.365	36.1153	87.0241	210.187	352.056
	293	286.428	481.494	75.811	118.054	307.211	400.845
	292.5	316.567	498.815	130.644	189.469	333.503	450.071
	292	364.026	540.664	177.502	223.601	346.18	515.231
	291.5	427.6	555.043	201.906	269.806	434.418	550.213
	291	497.278	593.049	241.564	316.523	474.189	593.512
	290.5	540.691	666.011	271.821	377.341	492.224	646.908
	290	556.972	699.157	308.724	422.361	540.111	697.532
	289.5	594.824	741.429	322.637	397.231	550.908	757.515
	289	609.546	757.677	363.196	372.335	642.163	807.01
	288.5	647.034	798.256	399.935	414.193	666.682	808.873
	288	702.568	865.123	414.476	431.45	683.618	867.833
	287.5	738.401	880.686	433.977	465.299	678.267	905.354
	287	795.11	928.059	504.219	547.111	733.214	917.108
	286.5	833.167	982.94	542.519	597.349	752.988	908.307
	286	862.36	1039.46	574.923	634.604	785.668	928.216
	285.5	880.599	1081.08	629.193	658.274	875.754	954.557
	285	949.459	1149.04	664.628	712.159	889.786	976.306
	284.5	1030.49	1196.6	658.214	719.283	917.968	971.06
	284	1058.49	1263.68	689.837	724.715	953.773	1007.63
	283.5	1074.38	1257.52	699.864	759.878	993.108	1000.99
	283	1149.67	1236.76	769.703	791.333	996.939	1026.32
	282.5	1193.25	1268.14	835.081	817.402	1054.26	1033.08
	282	1246.33	1348.84	860.014	770.546	1089.04	1051.45
	281.5	1319.38	1368.93	888.841	788.683	1139.65	1075.71
	281	1331.87	1422.81	935.572	794.732	1192.09	1062.55
	280.5	1359.89	1479.21	942.629	797.622	1184.27	1072.6
	280	1387.28	1429.08	973.994	767.615	1189.95	1105.76
	279.5	1397.38	1446.77	918.776	767.337	1199.85	1072.22
	279	1453.97	1461.29	959.058	732.671	1247.83	1080.51
	278.5	1445.83	1476.05	989.243	695.358	1248.6	1093.23
	278	1459.58	1483.32	1016.16	708.267	1236.49	1103.77
	277.5	1460.58	1522.81	1043.75	699.641	1256.64	1098.93
	277	1555.16	1570.83	1075.75	720.706	1260.71	1084.21
	276.5	1576.39	1628.06	1110.94	711.318	1297.08	1058.38
	276	1571.45	1699.84	1124.96	739.63	1278.99	1049.35
	275.5	1591.06	1709.68	1151.58	805.238	1292.15	1060.69
	275	1591.31	1703.53	1173.61	822.687	1285.93	1038.39
	274.5	1619.24	1699.48	1192.73	833.04	1274.67	1019.55
	274	1601.71	1712.37	1220.28	820.464	1296.41	987.886
	273.5	1629.3	1765.33	1224.5	776.068	1307.88	972.154
	273	1655.28	1814.52	1299	789.049	1331.4	950.933
	272.5	1675.02	1853.8	1265.62	834.358	1326.19	917.594
	272	1718.86	1896.56	1256.16	885.604	1355.67	900.492
	271.5	1689.9	1945.32	1234.7	825.968	1372.91	826.74
	271	1703.32	1911.7	1251.74	831.135	1363.27	810.111
	270.5	1704.28	1934.05	1253.35	808.068	1297.64	761.873
	270	1652.69	1955.45	1142.63	764.819	1300.68	755.861
	269.5	1660.92	1987.05	1139.34	772.612	1288.98	750.824
	269	1703.17	1933.65	1142.21	728.473	1254.5	671.236
	268.5	1646.92	1955.83	1124.73	636.17	1267.42	623.622
	268	1600.48	1920.59	1117.88	565.291	1218.98	575.127
	267.5	1595.94	1912.61	975.361	521.114	1180.24	569.581
	267	1576.2	1854.03	923.558	535.246	1126.41	538.362
	266.5	1550.43	1756.88	865.687	529.672	1044.01	480.404
	266	1476.3	1690.72	782.212	465.252	1007.6	442.434
	265.5	1391.36	1617.36	729.386	320.67	942.528	386.704
	265	1293.21	1503.24	643.607	269.383	897.74	383.476
	264.5	1269.06	1404.86	535.105	210.185	828.749	377.23
	264	1200.22	1299.63	451.445	140.473	771.213	317.448
	263.5	1082.87	1157.17	376.545	110.122	647.381	267.517
	263	915.503	1019.77	347.872	43.8769	567.75	174.186
	262.5	826.172	898.601	206.35	-75.4508	458.266	90.5081
	262	673.874	814.167	50.85	-160.618	328.63	66.0167
	261.5	593.82	664.353	-54.135	-177.379	205.807	27.5371
	261	482.839	524.271	-133.576	-283.346	67.3428	12.6819
	260.5	356.228	377.977	-155.278	-400.56	-44.8713	-8.22418
	260	202.567	266.565	-285.837	-522.995	-137.802	-51.5378
	259.5	59.4853	145.779	-385.509	-627.787	-224.432	-109.833
	259	-63.4648	-28.9462	-499.001	-703.191	-425.759	-139.638
	258.5	-141.487	-126.492	-565.954	-808.852	-570.766	-191.97
	258	-322.508	-260.137	-667.955	-928.269	-686.707	-258.53
	257.5	-452.546	-327.558	-761.368	-1045.7	-830.418	-315.435
	257	-596.19	-434.506	-842.232	-1191.31	-884.828	-395.337
	256.5	-717.129	-570.508	-1026.11	-1347.74	-1003.76	-427.289
	256	-857.506	-682.926	-1143.01	-1457.84	-1130.72	-434.45
	255.5	-998.943	-846.768	-1199.01	-1510.65	-1198.96	-481.115
	255	-1121.66	-986.113	-1306.18	-1619.77	-1252.07	-574.611
	254.5	-1282.41	-1098.47	-1425.31	-1637.65	-1352.66	-596.266
	254	-1377.83	-1230.08	-1524.79	-1730.72	-1448.19	-627.428
	253.5	-1481.08	-1374.28	-1628.1	-1753.81	-1539.08	-643.568
	253	-1568.67	-1445.39	-1710.4	-1798.79	-1647.27	-715.75
	252.5	-1655.61	-1520.69	-1788.16	-1882.02	-1709.15	-763.303
	252	-1725.69	-1585.1	-1919.19	-1910.13	-1723.8	-763.992
	251.5	-1792.36	-1661.92	-2000.83	-1987.65	-1776.41	-831.981
	251	-1799.04	-1756.86	-2080.45	-1998.93	-1869.56	-821.945
	250.5	-1880.01	-1827.39	-2176.76	-2004.88	-1956	-873.422
	250	-1902.79	-1892.1	-2213.97	-2049.28	-2007.73	-947.964
	249.5	-1899.57	-1930.27	-2259.45	-2091.26	-1989.82	-1020.58
	249	-1874.37	-1903.66	-2302.83	-2131.48	-2001.81	-1047.14
	248.5	-1921.75	-1891.68	-2285.42	-2195.95	-2037.86	-1057
	248	-1926.39	-1897.73	-2338.19	-2240.68	-2040.01	-1064.72
	247.5	-1926.91	-1900.35	-2398.93	-2270.28	-1995.26	-1106.57
	247	-1938.56	-1877.66	-2450.56	-2187.64	-2002.27	-1106.03
	246.5	-1951.41	-1902.18	-2439.13	-2230.77	-2035.56	-1121.02
	246	-1939.66	-1894.97	-2438.02	-2156.4	-1997.12	-1065
	245.5	-1905.48	-1887.28	-2420.09	-2125.34	-2012.55	-1077.51
	245	-1899.36	-1858.32	-2404.66	-2086.69	-2056	-1101.58
	244.5	-1875.45	-1863.03	-2327.55	-2007.02	-2019.27	-1130.45
	244	-1900.75	-1829.99	-2351.52	-2018.65	-2007.76	-1131.37
	243.5	-1880.26	-1806.68	-2313.42	-1952.04	-1978.63	-1052.66
	243	-1838	-1752.24	-2266.9	-1930.76	-1986.2	-975.609
	242.5	-1819.23	-1751.13	-2253.85	-1854.17	-1944.2	-988.837
	242	-1772.76	-1749.85	-2247.44	-1779.05	-1895.26	-961.54
	241.5	-1688.61	-1651.8	-2185.16	-1707.5	-1878.54	-918.541
	241	-1639.8	-1610.63	-2072.49	-1650.21	-1812.07	-939.132
	240.5	-1606.55	-1568.73	-1959.6	-1657.33	-1778.59	-880.207
	240	-1585	-1478.55	-1856.39	-1617.53	-1740.41	-900.02
	239.5	-1537.44	-1467.61	-1821.7	-1560.87	-1661.46	-928.154
	239	-1501.41	-1416.89	-1819.22	-1462.26	-1616.72	-899.688
	238.5	-1461.08	-1381.65	-1740.13	-1467.16	-1586.24	-873.999
	238	-1463.57	-1355.17	-1737.4	-1411.73	-1547.75	-866.786
	237.5	-1387.85	-1359.24	-1701.73	-1375.48	-1445.78	-822.166
	237	-1317.89	-1313.72	-1637.52	-1317.54	-1296.89	-788.939
	236.5	-1258.29	-1296.46	-1577.5	-1238.13	-1204.15	-768.568
	236	-1260.04	-1252.93	-1445.48	-1149.47	-1106.3	-745.168
	235.5	-1210.37	-1215.37	-1378.17	-1100.44	-1104.77	-660.944
	235	-1149.89	-1100.3	-1349.34	-1035.01	-997.36	-644.934
	234.5	-1079.48	-1007.5	-1320.65	-967.847	-954.933	-649.259
	234	-997.475	-939.718	-1296.07	-898.643	-888.198	-580.045
	233.5	-922.87	-925.67	-1209.72	-864.092	-808.536	-538.009
	233	-809.477	-850.265	-1169.94	-752.666	-709.044	-449.438
	232.5	-721.929	-761.796	-1043.43	-675.58	-648.139	-358.639
	232	-586.4	-673.14	-983.888	-643.987	-486.513	-281.17
	231.5	-441.88	-560.29	-798.633	-607.989	-355.364	-217.248
	231	-269.631	-425.099	-650.169	-504.858	-252.823	-58.6942
	230.5	-138.729	-332.667	-569.283	-390.157	-198.708	73.9421
	230	-64.2459	-254.441	-537.932	-233.439	-112.123	127.452
	229.5	52.4224	-151.012	-513.709	-182.486	9.2923	226.229
	229	203.746	-18.9187	-450.05	-95.4685	97.1779	281.369
	228.5	291.341	48.1566	-280.616	-29.5159	265.124	355.896
	228	381.719	95.5118	-183.606	69.088	357.366	475.888
	227.5	491.875	139.079	-84.2209	166.019	393.565	581.429
	227	587.26	262.484	-100.76	340.737	520.256	678.847
	226.5	677.172	358.091	53.9932	372.581	528.449	800.014
	226	809.952	410.527	183.381	386.157	569.604	869.288
	225.5	861.977	493.077	263.597	458.979	668.912	921.498
	225	871.168	606.726	305.419	573.987	675.299	1034.2
	224.5	950.952	653.593	363.919	602.419	775.998	1123.79
	224	976.601	763.829	452.769	606.426	838.728	1177.19
	223.5	998.948	919.864	595.436	595.83	902.708	1242.36
	223	1074.22	990.67	736.245	625.68	859.074	1307.84
	222.5	1110.99	1002.31	785.17	743.582	928.596	1393.16
	222	1154.72	1034.81	781.149	803.282	797.548	1465.19
	221.5	1198.2	1027.48	816.657	821.976	747.283	1561.84
	221	1176.61	980.878	806.419	946.701	735.445	1591.76
	220.5	1153.29	940.962	815.96	915.959	756.348	1594.41
	220	1058.57	981.72	750.41	916.679	709.568	1537.56
	219.5	1024.3	947.52	672.314	1018.12	782.331	1599.65
	219	1031.95	842.092	640.686	915.557	698.915	1609.48
	218.5	1052.08	796.696	566.845	882.158	666.274	1568.32
	218	950.501	650.482	516.297	875.956	617.764	1540.59
	217.5	899.56	511.411	436.565	826.864	502.01	1491.36
	217	871.018	331.184	351.812	775.838	382.475	1434.63
	216.5	769.182	248.083	223.665	746.272	287.512	1351.42
	216	712.667	151.115	18.2517	689.795	95.8223	1338.73
	215.5	624.748	56.8298	-17.9145	443.2	72.0239	1242.09
	215	468.396	27.51	2.61771	280.68	21.4212	1195.35
	214.5	340.66	-80.2595	-117.821	103.734	-25.5785	1102.42
	214	345.82	-52.7899	-177.432	-51.6678	-118.098	992.438
	213.5	317.566	-115.468	-259.231	-151.968	-193.02	866.117
	213	217.925	-211.053	-253.367	-372.636	-246.206	846.878
	212.5	198.723	-212.576	-358.057	-300.677	-324.201	724.868
	212	69.8497	-268.2	-377.705	-238.506	-350.211	681.277
	211.5	-49.1957	-226.968	-373.181	-327.046	-418.713	576.145
	211	-89.4552	-183.891	-404.064	-288.93	-348.688	574.537
	210.5	-60.5949	-204.72	-369.097	-333.689	-239.165	435.723
	210	26.8646	-267.845	-381.905	-318.587	-134.625	377.755
	209.5	39.3633	-169.282	-229.455	-301.905	18.8067	324.535
	209	155.323	-94.5265	-149.129	-190.093	117.532	229.111
	208.5	198.414	-87.629	-63.4835	-61.2301	202.432	154.504
	208	400.486	39.2322	63.0642	24.2932	482.032	181.99
	207.5	544.656	147.173	175.077	18.3409	525.504	116.601
	207	718.682	309.899	395.744	147.442	664.25	-2.09283
	206.5	1104.91	492.978	560.738	377.686	1012.31	-46.0991
	206	1188.67	740.441	891.396	373.77	1225.88	-126.254
	205.5	1544.5	1022.55	1163.87	689.251	1390.69	-229.486
	205	1842.58	1211.31	1483.21	784.838	1683.12	-187.589
	204.5	2272.9	1386.22	1762.95	765.136	1997.54	-242.307
	204	2559.46	1660.41	2060.36	1025.47	2143.61	-228.056
	203.5	2841.51	1856.56	2272.62	1294.64	2381.57	-155.934
	203	3249.59	2028.59	2533.84	1300.87	2516.34	-152.511
	202.5	3575.91	2116.76	2741.6	1402.63	2790.51	-58.5826
	202	3947.71	2352.71	2916.03	1549.93	2831.26	-136.951
	201.5	4374.53	2460.07	2934.91	1844.01	2881.23	-87.9864
	201	4620.14	2521.46	2988.56	1931.62	2900.77	1.18501
	200.5	4831.09	2670.14	2794.52	2173.97	2766.77	65.7875
	200	5066.01	2503.01	2812.65	2074.76	2657.54	51.5814

## Sheet: D1
D1	wavelength (nm)	Molar ellipticity (mdeg M-1 cm-1)
		buffer only	150mM KCl	30 wt% 1,3-PDO	60 wt% 1,3-PDO	30 wt% 1,3-PDO + 0.5 wt% PEG8000	30 wt% 1,3-PDO + 1 wt% PEG8000	45 wt% 1,3-PDO	150mM KCl (G-strand only)
	350	108.655	196.783	-14.9447	-110.783	-143.776	-203.546	25.676	-30.986
	349.5	105.255	175.464	-21.7563	-155.586	-193.012	-207.108	-35.428	-15.628
	349	109.282	137.44	-16.5417	-171.807	-212.071	-248.035	-52.582	-34.7
	348.5	118.46	94.6194	-5.67287	-121.591	-202.136	-272.472	-36.344	-29.91
	348	137.904	79.0978	-38.9578	-88.7485	-214.25	-261.61	-4.955	-24.225
	347.5	163.947	75.2264	-27.7539	-123.409	-170.333	-277.573	23.724	-29.573
	347	137.314	68.2846	10.6476	-125.207	-185.141	-244.382	50.485	-15.18
	346.5	88.7137	63.4651	8.09677	-99.0809	-194.61	-264.457	20.361	-2.352
	346	64.8695	34.0175	-16.1637	-87.6829	-210.558	-289.224	1.801	-55.521
	345.5	47.8276	21.7315	-2.20643	-112.743	-252.402	-260.057	4.342	-103.747
	345	63.4834	34.2671	3.14724	-77.1411	-294.376	-271.175	-19.443	-95.534
	344.5	34.1158	-21.1311	4.62006	-77.5407	-303.794	-273.949	-7.009	-99.18
	344	59.0541	-33.2531	-34.7988	-93.81	-315.255	-265.908	61.794	-88.574
	343.5	48.2796	-36.244	-24.6692	-107.453	-320.68	-278.459	53.381	-92.594
	343	50.9357	-35.4589	13.4728	-93.3533	-313.444	-274.514	84.987	-109.056
	342.5	48.8696	-2.89367	58.4302	-116.225	-288.695	-256.889	82.463	-102.459
	342	15.9528	19.6337	52.4727	-139.726	-267.882	-235.073	87.28	-119.708
	341.5	-11.1616	60.5508	91.6498	-178.496	-271.23	-225.038	49.074	-77.455
	341	-44.8314	69.9471	104.382	-172.435	-270.877	-247.96	40.892	-55.161
	340.5	-4.56524	43.8324	94.6262	-126.739	-266.572	-233.934	7.453	-94.568
	340	-11.8896	54.2683	71.6958	-133.646	-264.13	-236.55	10.508	-68.476
	339.5	6.11233	25.3945	87.0213	-170.837	-238.366	-227.837	52.586	-111.803
	339	-4.54224	70.2124	57.6994	-161.485	-264.884	-218.45	7.047	-107.743
	338.5	4.20722	68.3544	28.3139	-142.037	-248.746	-228.008	47.613	-94.076
	338	9.70552	77.6652	40.2216	-151.98	-274.55	-240.523	29.678	-89.402
	337.5	4.84226	84.7171	62.6666	-166.803	-273.642	-222.117	32.971	-119.38
	337	24.6613	133.119	88.0676	-154.358	-298.804	-220.887	3.581	-137.581
	336.5	3.51019	161.113	42.0733	-144.292	-264.551	-247.883	4.554	-125.492
	336	61.0333	173.706	25.2395	-128.142	-296.836	-256.305	-5.589	-112.075
	335.5	47.6265	134.568	26.8523	-138.974	-285.319	-258.248	-16.481	-165.562
	335	68.0486	126.239	2.26336	-137.085	-305.74	-256.242	22.065	-170.966
	334.5	102.344	131.998	-14.2867	-143.874	-327.703	-246.45	1.413	-136.575
	334	77.9382	144.778	-15.6102	-183.6	-360.668	-234.889	16.386	-120.856
	333.5	59.9272	148.934	-30.862	-189.142	-331.664	-255.797	43.347	-110.576
	333	90.2608	180.194	-18.0957	-179.574	-339.387	-204.515	28.122	-112.372
	332.5	90.7458	176.412	-5.12966	-147.955	-316.065	-273.598	49.932	-104.34
	332	95.4251	180.273	-9.96532	-107.672	-302.575	-263.21	42.561	-87.586
	331.5	97.0992	175.334	-17.3565	-69.5964	-271.078	-223.502	22.515	-68.952
	331	120.99	188.561	15.697	-61.6844	-225.779	-237.067	29.946	-48.425
	330.5	115.687	118.832	6.82929	-22.719	-233.273	-282.832	2.728	-38.923
	330	149.378	76.9106	-5.90247	23.4858	-221.047	-273.375	9.869	-30.582
	329.5	152.168	83.8121	51.3582	-3.47839	-198.866	-289.113	32.586	-41.874
	329	143.158	88.611	17.2622	2.40804	-178.241	-319.624	67.072	-43.17
	328.5	157.683	84.948	34.5767	38.1824	-128.034	-318.502	75.932	2.249
	328	120.814	69.9373	55.8243	85.8419	-125.842	-309.49	78.159	-57.192
	327.5	160.2	59.1693	70.2109	115.992	-82.7438	-283.534	95.332	-48.051
	327	153.339	43.0699	107.156	103.023	-68.8705	-269.871	75.776	-35.678
	326.5	136.838	63.9544	106.035	53.0873	-100.49	-273.549	97.339	-37.687
	326	111.157	42.3192	113.112	16.0295	-85.2638	-271.332	60.452	-61.73
	325.5	106.59	30.2022	116.067	12.9593	-72.9155	-265.365	112.777	-101.549
	325	116.87	-42.839	118.183	3.80187	-78.6017	-266.815	106.23	-117.137
	324.5	81.9744	-28.0985	96.7113	23.9358	-135.418	-229.538	96.325	-142.05
	324	74.383	-36.4278	83.9572	5.67237	-126.367	-188.895	122.12	-167.409
	323.5	92.4789	4.45497	67.0403	14.2713	-132.674	-175.758	115.202	-145.526
	323	92.856	24.351	59.8339	39.9111	-119.147	-160.011	76.648	-119.178
	322.5	90.0168	61.7387	51.8053	80.063	-143.779	-139.451	115.535	-60.705
	322	56.493	104.455	35.5128	52.9494	-182.186	-120.833	110.865	-65.058
	321.5	70.2507	82.4876	28.9934	16.1637	-184.537	-139.241	99.387	-69.441
	321	81.3253	57.7682	7.79436	2.30053	-175.826	-179.636	82.342	-142.136
	320.5	89.0427	46.9766	-39.8604	-13.6538	-187.862	-159.789	85.468	-166.779
	320	119.859	38.4636	-24.0943	3.114	-152.616	-199.47	100.467	-168.106
	319.5	151.325	11.5796	-61.0492	5.6971	-182.275	-185.179	70.474	-174.881
	319	148.83	31.1455	-60.7757	19.2929	-219.942	-216.443	64.293	-98.608
	318.5	156.747	79.5114	-55.5602	21.5887	-218.07	-231.762	55.728	-99.714
	318	129.938	73.7271	-66.9264	16.6936	-203.53	-267.198	83.709	-70.436
	317.5	119.423	72.1274	-62.6302	51.7316	-222.332	-267.498	64.496	-61.682
	317	102.831	107.563	-39.9033	40.2822	-233.434	-250.655	44.735	-51.527
	316.5	42.1662	79.1331	-49.8332	-25.48	-266.663	-233.671	7.906	-57.512
	316	28.1305	-2.0968	-57.0264	-33.8306	-358.816	-225.928	-12.843	-90.786
	315.5	29.3156	-14.6658	-36.6646	-14.18	-347.337	-226.35	-68.714	-97.769
	315	54.1739	0.78212	-59.3505	15.589	-321.635	-223.722	-67.494	-65.957
	314.5	50.1997	66.3794	-57.8095	34.9076	-348.399	-197.386	-26.051	-21.876
	314	-3.35518	71.0211	-20.317	45.8347	-374.217	-196.138	-22.273	35.397
	313.5	-6.43934	56.1754	-23.4288	54.0654	-419.8	-203.564	9.902	50.947
	313	-2.23612	51.6861	-13.456	80.6157	-447.211	-166.642	0.179	87.007
	312.5	-14.3518	89.0984	29.3649	89.3945	-389.627	-173.428	25.894	91.426
	312	-10.3186	84.5166	8.30584	80.9972	-374.222	-148.81	73.494	109.669
	311.5	42.0312	114.665	40.9748	101.449	-361.916	-146.088	57.536	101.425
	311	53.9389	79.9968	-0.17267	82.9248	-322.089	-130.061	36.184	137.463
	310.5	32.0877	86.9996	-20.9975	50.0552	-334.306	-126.93	39.361	154.415
	310	69.5107	122.411	-21.9261	75.2735	-311.92	-137.213	111.917	169.151
	309.5	150.703	131.676	-31.5872	54.5192	-249.382	-135.829	140.923	205.962
	309	146.221	143.809	-16.7097	68.9104	-219.388	-187.754	135.713	225.192
	308.5	124.84	156.294	31.6815	94.2543	-217.406	-209.293	139.145	215.079
	308	150.934	156.15	30.2114	63.4293	-199.29	-211.784	127.359	266.759
	307.5	148.406	169.39	48.2157	61.7624	-197.168	-234.697	40.935	272.98
	307	151.325	203.075	83.9282	46.9126	-161.69	-225.993	-4.257	305.409
	306.5	172.742	230.029	122.749	70.7086	-111.707	-248.217	-23.058	328.841
	306	189.165	251.776	139.787	73.9234	-144.673	-238.159	-39.821	388.107
	305.5	178.603	256.582	120.825	99.3121	-147.396	-218.752	-45.498	413.341
	305	195.774	218.294	133.284	88.9387	-188.666	-210.216	-48.691	474.566
	304.5	190.392	256.555	146.916	69.4289	-221.036	-197.994	-46.351	481.813
	304	201.524	248.197	194.964	80.4673	-221.908	-230.564	-12.33	454.948
	303.5	205.152	305.899	208.003	87.6658	-203.893	-212.332	5.558	554.379
	303	189.73	307.166	226.696	69.1245	-245.083	-153.638	-6.533	570.895
	302.5	163.169	295.98	221.876	85.2529	-255.332	-98.4194	-3.668	625.027
	302	169.65	302.866	223	122.297	-218.802	-102.979	2.361	660.24
	301.5	122.107	294.403	210.467	147.723	-281.455	-71.201	-18.566	667.904
	301	135.122	285.472	205.11	157.058	-226.395	-34.4352	17.697	729.966
	300.5	133.111	306.376	224.467	175.351	-208.431	-5.16645	45.085	778.566
	300	145.278	275.307	233.894	182.47	-171.179	26.8158	107.163	801.389
	299.5	150.343	322.939	239.814	190.234	-186.641	53.1712	106.013	884.551
	299	200.041	347.009	252.417	197.976	-132.832	97.4825	108.993	942.381
	298.5	214.848	393.303	272.485	249.752	-51.5168	69.9128	128.293	998.34
	298	231.329	406.207	291.265	278.825	-20.7324	70.562	142.184	1057.56
	297.5	258.534	398.441	349.972	333.415	24.3055	141.89	160.42	1115.74
	297	254.472	392.289	367.405	368.078	60.5167	130.609	154.479	1185.46
	296.5	301.798	462.036	371.356	406.681	108.175	148.56	236.649	1271
	296	338.715	477.236	406.317	458.101	166.196	163.358	321.11	1310.58
	295.5	405.417	548.521	433.918	426.139	206.169	221.257	343.057	1362.09
	295	449.153	547.993	480.028	424.888	271.081	226.674	414.985	1383.13
	294.5	514.938	613.247	496.809	452.628	305.844	260.734	487.514	1427.3
	294	585.471	646.16	500.842	452.633	344.919	270.01	529.19	1481.9
	293.5	591.068	689.615	499.821	474.426	403.844	322.821	580.624	1522.2
	293	624.378	695.201	490.218	480.59	404.191	369.912	647.308	1499.4
	292.5	687.129	731.747	551.699	504.869	421.188	384.47	673.463	1527.7
	292	708.992	775.894	555.568	541.712	431.46	435.785	647.183	1518.87
	291.5	732.3	791.159	593.751	584.469	457.903	537.639	690.566	1556.43
	291	752.883	854.87	578.31	607.487	480.337	577.046	665.834	1594.77
	290.5	792.101	919.641	581.457	580.638	489.583	576.582	695.023	1602.64
	290	824.825	957.959	612.208	577.532	547.411	595.192	717.111	1581.83
	289.5	877.191	998.73	651.818	639.679	567.756	638.629	723.514	1528.31
	289	898.186	1017.51	667.974	674.909	591.603	657.846	736.934	1563
	288.5	941.458	1005.92	663.972	675.413	574.502	674.879	761.749	1545.23
	288	974.331	1052.37	656.101	720.378	583.53	687.579	807.463	1570.38
	287.5	1017.7	1058.55	698.39	756.979	582.403	733.486	856.515	1540.24
	287	1094.31	1139.22	721.719	772.903	601.727	752.699	828.177	1544.99
	286.5	1125.98	1187.88	742.33	836.353	638.587	753.285	905.359	1553.96
	286	1181.84	1188.21	739.7	836.39	646.78	780.307	869.223	1522.27
	285.5	1226.65	1191.9	782.111	864.191	700.117	790.424	916.891	1480.73
	285	1218.68	1193.66	784.564	830.891	690.481	752.852	950.926	1458.07
	284.5	1230.61	1267.71	832.77	806.111	735.121	711.027	923.08	1446.35
	284	1266.2	1299.36	822.24	880.222	755.852	736.593	985.116	1453.35
	283.5	1269.49	1278.64	848.631	925.286	776.697	798.396	1033.31	1431.83
	283	1314.35	1285.37	880.184	965.889	801.29	809.195	1008.67	1400.75
	282.5	1346.79	1290.74	946.729	940.321	798.463	788.212	949.767	1354.84
	282	1352.97	1331.38	988.473	978.46	797.52	821.603	949.793	1315.43
	281.5	1339.76	1371.79	1024.87	1022.78	841.266	871.062	968.682	1266.72
	281	1326.24	1396	1063.9	1072.43	842.944	869.217	951.782	1228.71
	280.5	1309.2	1372.26	1092.63	1098.76	852.53	919.948	976.76	1185.83
	280	1298.02	1412.02	1109.14	1168.04	893.024	947.368	974.688	1144.73
	279.5	1320.45	1418.9	1162.04	1193.17	957.198	932.463	998.6	1089.89
	279	1296.21	1425.08	1120.1	1267.39	950.369	967.77	1065.7	1044.69
	278.5	1356.36	1485.09	1188.06	1285.58	987.842	1029.69	1101.29	1030.71
	278	1388.96	1496.17	1240.41	1370.58	1055.41	1078.77	1193.89	951.65
	277.5	1455.04	1550.42	1331.05	1412.62	1062.86	1088.29	1212.88	921.604
	277	1511.21	1581.07	1363.7	1464.92	1095.28	1119.87	1266.27	886.539
	276.5	1585.56	1661.76	1371.15	1541.67	1156.44	1170.9	1316.54	918.105
	276	1639.93	1757.29	1402.91	1608.43	1192.35	1195.34	1383.72	929.9
	275.5	1698.92	1809.24	1443.39	1701.09	1242.21	1266.06	1512.89	954.601
	275	1723.13	1906.44	1485.19	1809.59	1299.8	1273.83	1611.69	1007.15
	274.5	1846.82	1918.32	1542.04	1904.59	1338.53	1304.83	1661.17	1009.34
	274	1958.54	1994.88	1607.36	2009.46	1402.56	1354.75	1740.57	1104.88
	273.5	2041	2044.39	1667.66	2075.09	1434.15	1396.65	1800.56	1114.14
	273	2085.22	2174.84	1755.79	2186.07	1464.75	1463.06	1902.55	1207.13
	272.5	2121.44	2199.84	1856.04	2237.85	1564.71	1494.05	1890.74	1245.79
	272	2216.13	2236.58	1888.04	2307.11	1615.49	1584.05	1880.07	1324.2
	271.5	2309.52	2259.68	1885.09	2421.27	1627.25	1690.06	1917.53	1428.23
	271	2360.58	2338.55	1928.18	2499.16	1667.37	1769.38	2014.63	1484.19
	270.5	2425.53	2425.96	2038.75	2535.51	1752.33	1822.58	2096.23	1569.01
	270	2423.91	2516.42	2098.71	2655.46	1838.52	1876.5	2249.77	1666.79
	269.5	2491.11	2569.55	2178.61	2736.28	1879.3	1928.01	2357.56	1712.62
	269	2550.41	2648.18	2245.72	2775.59	1882.06	1972.68	2398.7	1815.88
	268.5	2591.33	2640.33	2301.57	2816.2	1959.63	2066.96	2447.94	1846.49
	268	2622.45	2679.87	2377.18	2894.24	1957.08	2128.87	2526.18	1918.02
	267.5	2683.33	2727.13	2419.46	2928.56	2010.86	2190.79	2553.18	2003.49
	267	2732.21	2765.31	2484.54	3003.32	2042.75	2228.9	2604.34	2036.74
	266.5	2766.92	2793.39	2480.91	3039.87	2059.46	2229.44	2612.02	2097.16
	266	2843.39	2858.08	2588.99	3043.5	2108.99	2301.53	2656.93	2159.2
	265.5	2863.68	2879.1	2601.02	3032.02	2172.72	2324.65	2714.44	2190.64
	265	2849.3	2908.45	2677.76	3041.13	2193.44	2331.45	2759.67	2212.19
	264.5	2845.89	2965.17	2738.84	3062.76	2219.76	2305.58	2758	2294.03
	264	2887.24	2905.1	2749.58	3141.83	2244.09	2304.92	2679.9	2310.93
	263.5	2862.35	2845.13	2737.68	3053.65	2207.07	2346.57	2623.45	2251.36
	263	2907.55	2762.82	2714.15	3040.56	2159.32	2337.23	2568.48	2235.48
	262.5	2905.4	2756.77	2644.38	3027.08	2211.26	2399.95	2558.75	2279.05
	262	2896.65	2693.32	2523.99	2985.91	2198.7	2364.58	2420.67	2184.93
	261.5	2845.13	2710.09	2481.71	2890.79	2198.86	2313.22	2311.08	2160.1
	261	2823.2	2701.85	2454.25	2867.58	2171.58	2230.9	2210.74	2172.58
	260.5	2772.27	2586.07	2441.2	2762.52	2092.99	2233.74	2160.14	2106.86
	260	2701.68	2500.19	2326.47	2606.97	1964.01	2236.69	2109.47	2089.72
	259.5	2616.87	2418.97	2245.81	2468.26	1898.12	2163.63	2011.72	2017.18
	259	2556.98	2359.55	2158.13	2396.13	1824.94	2068.25	1938.01	1973.98
	258.5	2442.76	2250.83	2020.38	2335.14	1692.65	1960.96	1899.48	1878.24
	258	2375.34	2157.65	1873.45	2258.36	1592.15	1838.83	1762.78	1818.91
	257.5	2247.39	2055.57	1700.81	2074.63	1491.89	1672.3	1639.62	1687.43
	257	2120.27	1946.28	1532.37	1928.3	1398.78	1502.29	1519.97	1639.89
	256.5	1893.64	1808.61	1387.86	1719.56	1253.5	1346.05	1350.36	1559.16
	256	1684.09	1589.01	1303.29	1529.51	1041.31	1138.57	1172.69	1450.04
	255.5	1501.5	1499.55	1235.32	1378.96	868.826	1059.49	1051.52	1367.37
	255	1311.07	1318.96	1040.44	1177.94	769.131	926.924	959.257	1286.64
	254.5	1137.61	1141.85	903.458	994.368	642.012	756.903	829.288	1086.29
	254	956.219	1003.35	726.403	833.121	523.774	549.468	693.278	930.891
	253.5	768.899	891.617	563.077	642.726	434.5	308.047	498.406	798.125
	253	571.895	721.528	430.748	489.279	278.652	111.634	358.851	632.179
	252.5	348.69	474.62	312.646	341.676	51.6194	-60.3674	194.369	431.965
	252	147.59	316.687	254.189	157.355	-101.189	-225.401	4.332	270.845
	251.5	-15.9628	149.931	48.6877	-32.6984	-254.526	-331.858	-237.576	166.588
	251	-182.891	0.01474	-83.3214	-211.124	-413.023	-466.706	-351.799	38.893
	250.5	-352.65	-124.804	-232.121	-391.392	-570.754	-614.064	-530.909	-28.711
	250	-439.901	-224.541	-362.035	-468.125	-655.072	-733.6	-579.629	-117.957
	249.5	-518.211	-322.393	-525.95	-572.41	-788.111	-818.733	-701.915	-264.441
	249	-665.36	-378.029	-696.206	-698.229	-895.648	-987.098	-821.918	-373.99
	248.5	-755.353	-563.311	-809.191	-750.043	-1024.8	-1219.53	-967.348	-533.538
	248	-875.161	-670.16	-908.792	-868.304	-1109.89	-1366.79	-1119.64	-594.489
	247.5	-971.32	-829.306	-1037.97	-961.733	-1248.49	-1386.47	-1262.96	-726.85
	247	-1052.41	-968.128	-1135.41	-996.696	-1342.17	-1453.65	-1345.28	-839.24
	246.5	-1131.98	-1104.82	-1271.2	-998.743	-1465.09	-1532.94	-1503.24	-956.157
	246	-1236.71	-1189.95	-1449.26	-1084.49	-1536.99	-1605.37	-1577.36	-999.946
	245.5	-1295.94	-1275.97	-1644	-1210.11	-1589.05	-1670.2	-1692.68	-1007.73
	245	-1400.68	-1337.99	-1778.51	-1275.45	-1601.65	-1752.8	-1804.67	-1074.87
	244.5	-1555.73	-1445.45	-1843.47	-1380.42	-1690.21	-1827.22	-1888.21	-1173.68
	244	-1601.42	-1539.67	-1888.87	-1394.89	-1825.02	-1897.88	-1930.27	-1224.53
	243.5	-1702.26	-1619.18	-1923.41	-1411.59	-1830.74	-1963.77	-2066.86	-1275.5
	243	-1786.55	-1731.91	-1903.66	-1476.78	-1884.48	-2020.5	-2184.83	-1338.86
	242.5	-1817.49	-1827.55	-1933.76	-1513.48	-1909.39	-2076.43	-2236.51	-1391.29
	242	-1934.12	-1864.66	-2001.17	-1552.06	-1925.9	-2013.67	-2295.36	-1308.97
	241.5	-1946.56	-1901.5	-2063.12	-1617.4	-2049.67	-2026.53	-2281.43	-1370.86
	241	-1982.3	-1964.92	-2121.43	-1635.06	-2085.9	-2071.08	-2312.68	-1386.85
	240.5	-2013.21	-1977.9	-2102.15	-1721.69	-2078.73	-2058.96	-2363.06	-1362.05
	240	-2019.81	-1982.58	-2084.61	-1751.96	-2086.96	-2067.89	-2371.09	-1365.56
	239.5	-2011.81	-1956.18	-2045.97	-1755.05	-2141.93	-2127.93	-2444.81	-1367.19
	239	-2026.89	-2004.07	-2006.36	-1742.01	-2168.61	-2132.34	-2435.3	-1391.13
	238.5	-2009.75	-2002.94	-1983.53	-1668.38	-2198.37	-2150.45	-2351.25	-1378.2
	238	-1980.14	-1987.23	-1921.53	-1647.63	-2209.2	-2120.79	-2288.29	-1367.97
	237.5	-1916.99	-1987.14	-1916.76	-1663.04	-2217.03	-2081.43	-2208.25	-1408.24
	237	-1894.71	-1992.35	-1931.02	-1663.2	-2195.9	-2091.92	-2160.76	-1444.67
	236.5	-1847.78	-1956.28	-1942.46	-1635.48	-2186.13	-2056.68	-2094.7	-1466.27
	236	-1812.71	-1920.42	-1899.61	-1602.67	-2138.6	-2064.53	-2005.72	-1379.48
	235.5	-1784.42	-1912.94	-1889.57	-1548.63	-2153.6	-1973.79	-1954.8	-1353.12
	235	-1679.8	-1859.03	-1796.79	-1568.66	-2070.08	-1986.91	-1923.7	-1270.31
	234.5	-1679.11	-1791.24	-1743.73	-1485.93	-2040.91	-1977.12	-1936.61	-1177.93
	234	-1730.76	-1729.97	-1716.09	-1492.57	-1950.01	-1914.68	-1884.52	-1154.57
	233.5	-1725.11	-1667.28	-1708.36	-1409.63	-1900.67	-1917.98	-1818.12	-1115.33
	233	-1702.38	-1630.02	-1630.14	-1415.95	-1840.47	-1852.31	-1726.19	-1080.47
	232.5	-1633.82	-1628.02	-1629.18	-1413.42	-1700.65	-1791.93	-1649.65	-1010.51
	232	-1561.59	-1486.33	-1574.04	-1458.01	-1669.51	-1705.6	-1641.66	-856.575
	231.5	-1567.93	-1468.77	-1493.01	-1408.94	-1609.05	-1621.2	-1602.95	-803.67
	231	-1499.05	-1416.1	-1427.75	-1387.83	-1555.15	-1595.8	-1587.32	-743.121
	230.5	-1543.91	-1368.25	-1350.75	-1299.74	-1415.75	-1454.82	-1553.78	-657.427
	230	-1428.17	-1261.11	-1278.79	-1165.87	-1322.66	-1344.46	-1481.15	-576.149
	229.5	-1404.04	-1196.58	-1243.68	-1064.99	-1270.51	-1245.72	-1350.69	-452.537
	229	-1346.11	-1180	-1171.47	-1135.68	-1202.48	-1171.09	-1287.34	-392.017
	228.5	-1308.98	-1090.28	-1058.92	-1010.88	-1067.24	-1143.79	-1216.38	-350.9
	228	-1196.76	-1111.95	-994.669	-895.263	-999.996	-1068.94	-1238.6	-349.288
	227.5	-1018.9	-1040.65	-845.624	-808.634	-1023.86	-975.442	-1136.17	-279.086
	227	-968.236	-1011.36	-752.538	-715.592	-981.807	-956.719	-1110.09	-170.237
	226.5	-938.697	-987.742	-647.787	-701.32	-879.065	-883.774	-1056.95	-44.207
	226	-913.346	-947.493	-533.437	-613.071	-940.945	-839.392	-1004.05	-15.433
	225.5	-889.951	-998.477	-491.544	-545.077	-920.82	-753.684	-836.381	1.64
	225	-834.515	-875.769	-447.582	-498.331	-854.449	-780.958	-781.75	133.193
	224.5	-788.428	-841.963	-446.919	-414.443	-760.463	-811.943	-620.339	174.004
	224	-764.664	-857.447	-495.949	-388.817	-729.477	-834.682	-620.896	256.558
	223.5	-782.669	-852.109	-412.02	-426.826	-663.665	-811.43	-668.626	311.414
	223	-784.639	-839.611	-402.088	-376.941	-659.654	-884.071	-669.711	376.489
	222.5	-815.809	-786.495	-385.131	-298.03	-690.641	-932.937	-629.334	541.104
	222	-769.597	-723.933	-416.91	-331.325	-759.449	-913.28	-763.269	698.512
	221.5	-836.383	-788.985	-505.106	-269.19	-776.299	-891.597	-683.412	805.314
	221	-901.014	-800.367	-627.095	-250.659	-816.62	-871.512	-692.737	899.809
	220.5	-935.877	-798.793	-714.924	-355.818	-799.733	-970.859	-655.23	986.678
	220	-905.689	-750.464	-882.133	-338.345	-885.296	-1051.47	-655.8	1101.65
	219.5	-903.937	-756.597	-1033.2	-326.572	-849.462	-1125.36	-732.419	1239.28
	219	-897.371	-723.563	-1073.12	-291.902	-891.031	-1146.38	-841.46	1344.42
	218.5	-937.396	-832.158	-1121.23	-231.964	-992.322	-1054.74	-821.686	1355.74
	218	-1019.32	-819.208	-1162.55	-101.461	-1156.29	-1057.01	-959.73	1434.07
	217.5	-989.043	-753.694	-1152.77	-112.8	-1252.16	-1075.6	-1053.4	1601.28
	217	-908.875	-777.828	-1184.22	-120.643	-1283.46	-1105.96	-985.521	1747.35
	216.5	-987.756	-850.794	-1206.67	-101.714	-1402.53	-1042.52	-993.947	1790.32
	216	-1042.54	-847.889	-1172.81	-8.10229	-1326.61	-1045.01	-1033.18	1834.02
	215.5	-1012.57	-880.838	-1195.11	-57.8492	-1470.86	-1065.82	-1022.44	1874.19
	215	-1050.6	-793.295	-1137.91	-48.1333	-1363.1	-1114.37	-998.363	1921.28
	214.5	-1030.34	-761.003	-1062.01	81.9268	-1259.23	-1247.37	-940.543	1886.06
	214	-1043.52	-703.088	-1016.28	187.789	-1321.68	-1213.77	-1051.33	1897.48
	213.5	-1107.99	-669.069	-910.864	298.961	-1272.68	-1129.59	-1054.95	2007.91
	213	-1121.09	-716.43	-812.305	395.507	-1222.12	-1003.11	-933.386	1991.34
	212.5	-1007.38	-597.984	-645.497	450.253	-1116.39	-939.01	-918.799	1877.25
	212	-956.344	-613.404	-625.644	428.468	-1156.88	-995.295	-932.675	1861.93
	211.5	-866.175	-573.112	-548.854	429.581	-919.53	-896.921	-850.062	1779.39
	211	-715.875	-582.143	-478.197	505.448	-818.791	-794.378	-795.287	1671.66
	210.5	-744.697	-506.583	-412.053	547.521	-723.913	-741.896	-723.348	1537
	210	-656.737	-282.855	-247.805	701.157	-645.424	-622.584	-604.227	1390.14
	209.5	-456.185	-217.644	-119.906	750.335	-439.16	-429.626	-584.915	1248.83
	209	-307.521	-47.3205	-122.075	908.45	-257.593	-321.936	-461.218	1086.11
	208.5	-98.4702	-59.2833	41.5198	1061.89	-67.44	-110.031	-373.892	847.965
	208	237.735	40.756	126.463	1075.59	38.0458	106.692	-307.223	702.227
	207.5	411.062	222.857	279.889	1128.69	222.369	309.96	-153.869	662.556
	207	573.864	219.727	464.645	1170.83	555.759	565.938	-21.175	323.861
	206.5	782.807	492.442	641.035	1334.24	555.183	677.473	196.502	123.946
	206	968.928	681.904	718.808	1556.96	655.721	934.565	289.37	-56.02
	205.5	1153.92	955.574	919.719	1633.54	931.53	1165.96	408.662	-204.399
	205	1357.72	1193.34	1045.33	1567.04	1170.49	1340.72	572.091	-324.481
	204.5	1618.48	1333.03	1138.57	1556.17	1281.77	1498.23	838.804	-488.515
	204	1930.42	1435.78	1217.75	1643.41	1583.19	1613.86	1118.59	-627.97
	203.5	2196.51	1561.55	1366.33	1728.3	1600.35	1802.44	1181.35	-595.585
	203	2501.65	1732.34	1598.73	1746.94	1804.94	1836.9	1509.59	-774.962
	202.5	2713.15	1911.37	1860.55	1554.06	1852.35	1965.81	1722.02	-750.835
	202	2854.37	2009.98	1848.58	1562.78	1980.35	2099.14	1923.79	-677.765
	201.5	3195.89	1908.31	2024.08	1470.16	2144.44	2155.26	2079.56	-813.827
	201	3723.08	2049.76	2201.65	1424.75	2186.14	2151.39	2176.09	-925.182
	200.5	4146.01	2163.39	2061.39	1608.14	2333.56	2208.87	2303.11	-928.324
	200	4526.69	2000.91	2143.17	1427.4	2383.76	2118.22	2460.49	-833.554

## Sheet: D2
D2	wavelength (nm)	Molar ellipticity (mdeg M-1 cm-1)
		buffer only	150mM KCl	30 wt% 1,3-PDO	60 wt% 1,3-PDO	30 wt% 1,3-PDO + 0.5 wt% PEG8000	30 wt% 1,3-PDO + 1 wt% PEG8000	45 wt% 1,3-PDO	150mM KCl (G-strand only)
	350	-99.8709	-56.4831	-43.9369	-142.009	-288.444	-353.879	91.805	55.44
	349.5	-105.701	-79.2773	-45.413	-159.378	-272.638	-365.503	92.062	109.72
	349	-83.6709	-77.0855	-50.0066	-151.602	-282.941	-370.88	36.182	107.88
	348.5	-67.3015	-60.1812	-31.8332	-222.413	-306.833	-389.584	50.478	87.49
	348	-53.5875	-82.4891	-76.0206	-194.2	-304.306	-408.723	49.686	100.08
	347.5	-49.2296	-98.4008	-75.3092	-203.746	-280.231	-400.735	73.513	113.41
	347	-70.0731	-90.2708	-52.0653	-199.068	-284.938	-392.204	92.037	106.518
	346.5	-116.097	-79.2938	-57.5479	-203.671	-290.018	-391.473	100.881	134.667
	346	-119.933	-75.5199	-59.9734	-206.199	-314.396	-394.161	109.387	105.233
	345.5	-131.75	-108.787	-27.5345	-194.759	-355.928	-377.045	85.51	90.434
	345	-144.367	-105.849	-14.659	-199.229	-398.608	-377.379	120.942	111.849
	344.5	-153.236	-111.186	-19.4834	-221.005	-410.048	-330.219	102.213	111.164
	344	-130.351	-104.841	-37.004	-242.387	-411.325	-331.4	108.402	39.054
	343.5	-128.212	-112.911	-55.4394	-303.678	-406.811	-358.898	131.744	13.79
	343	-137.834	-116.758	-32.8563	-317.996	-430.739	-331.209	151.583	-33.2
	342.5	-166.364	-88.9922	-24.7315	-341.013	-404.658	-332.194	210.806	-28.499
	342	-155.968	-90.971	-33.3031	-306.25	-370.282	-321.383	209.485	-24.126
	341.5	-185.228	-57.5004	18.375	-320.949	-372.625	-304.133	198.596	-32.462
	341	-212.616	-74.0438	41.8578	-336.921	-396.291	-320.727	141.905	-24.501
	340.5	-195.827	-62.2514	21.2553	-298.226	-367.806	-302.354	113.121	-16.525
	340	-193.125	-49.5413	7.31394	-293.914	-363.181	-288.27	110.744	7.991
	339.5	-183.984	-93.553	12.9706	-322.508	-360.746	-292.955	98.626	-37.946
	339	-193.893	-80.1163	-8.27936	-353.604	-370.155	-295.684	109.232	-26.505
	338.5	-172.152	-54.21	-18.192	-347.829	-346.431	-279.73	47.877	-9.72
	338	-137.022	-73.6745	-49.4062	-334.557	-364.065	-317.281	45.038	-50.653
	337.5	-137.915	-96.0217	-33.2347	-332.69	-370.401	-303.579	46.939	-38.71
	337	-148.572	-70.9837	10.4012	-330.19	-365.703	-282.373	45.254	-8.419
	336.5	-150.174	-21.5584	-2.98419	-286.764	-360.429	-308.092	61.859	6.829
	336	-117.948	-47.3121	-0.36503	-266.769	-393.5	-290.652	41.173	21.231
	335.5	-120.266	-80.6465	5.30849	-252.941	-382.583	-307.749	20.304	36.852
	335	-117.178	-78.7719	-1.82338	-294.135	-450.135	-302.981	5.683	20.457
	334.5	-113.511	-51.6344	-2.39535	-253.701	-440.243	-281.181	7.081	17.447
	334	-110.971	-27.0305	-8.33177	-247.201	-447.789	-279.265	2.269	22.245
	333.5	-111.039	-76.7958	-29.7576	-270.018	-460.306	-308.375	1.846	-7.512
	333	-113.043	-50.672	-2.22482	-260.833	-447.77	-289.071	-5.132	-23.669
	332.5	-76.0374	-24.5774	13.4715	-206.93	-423.838	-318.418	-43.926	-67.205
	332	-69.287	-43.5108	13.6802	-139.35	-393.27	-317.06	-45.987	-87.613
	331.5	-50.4351	-31.6288	23.1755	-115.93	-364.129	-291.851	-19.244	-113.508
	331	-60.2593	-15.9264	29.3233	-115.7	-364.642	-320.041	-26.828	-119.416
	330.5	-87.7606	-30.373	-6.72776	-102.869	-352.736	-335.644	-57.503	-86.737
	330	-62.6414	-55.1487	-11.165	-59.5253	-327.611	-346.836	-109.256	-152.97
	329.5	-72.5591	-33.5821	5.5554	-101.73	-293.251	-362.033	-87.976	-145.402
	329	-97.6111	-36.0325	-15.6608	-97.4912	-317.676	-373.123	-72.234	-152.985
	328.5	-106.503	16.7974	-13.3294	-34.7072	-267.417	-394.006	-56.788	-127.306
	328	-104.615	-4.40729	-33.7889	-43.8631	-275.66	-405.74	-85.92	-188.97
	327.5	-83.8264	-42.2166	-6.88052	-77.0039	-269.112	-362.077	-87.809	-150.151
	327	-86.4556	-8.17296	30.2425	-66.3667	-272.434	-327.772	-92.918	-180.922
	326.5	-95.4754	-0.16726	-1.88377	-113.024	-295.262	-313.937	-99.189	-141.402
	326	-99.9189	-48.5113	-17.5854	-132.557	-307.959	-322.867	-75.635	-123.49
	325.5	-124.889	-23.9092	-26.657	-181.087	-284.03	-305.033	-40.245	-83.925
	325	-122.018	-59.6547	-65.5146	-185.322	-279.355	-305.789	-27.439	-70.808
	324.5	-135.884	-61.4279	-53.4997	-160.397	-304.714	-278.463	-20.023	-69.223
	324	-103.374	-62.7943	-52.806	-136.037	-288	-262.55	-37.365	-53.75
	323.5	-111.226	-66.7574	-64.0927	-128.653	-311.399	-241.615	-18.159	-60.959
	323	-68.6511	-48.5451	-46.0623	-123.095	-326.349	-221.101	5.542	-56.268
	322.5	-79.8249	-23.2722	-39.1889	-126.423	-329.556	-203.613	-53.178	-57.618
	322	-85.0065	-21.914	-6.01813	-176.796	-325.411	-171.326	-39.379	-67.235
	321.5	-72.8692	-44.2987	-44.3153	-174.626	-358.635	-202.602	18.696	-90.941
	321	-72.4106	-57.9355	-30.9148	-179.207	-315.338	-228.824	45.079	-57.46
	320.5	-69.3569	-114.025	-75.3891	-189.88	-290.746	-201.616	64.459	-16.665
	320	-46.3506	-99.3185	-44.9139	-149.247	-292.526	-214.55	92.981	-52.71
	319.5	-23.6387	-118.235	-53.7075	-129.625	-301.676	-190.003	126.695	-47.231
	319	-20.4024	-100.821	-19.2898	-124.604	-333.049	-184.393	101.15	-56.735
	318.5	-54.1754	-79.281	14.8171	-121.33	-377.257	-216.281	71.068	-53.128
	318	-53.5177	-92.6573	10.4136	-142.797	-339.255	-218.484	4.333	-52.185
	317.5	-46.9559	-59.1858	32.1138	-136.989	-367.665	-233.704	-4.164	-33.389
	317	-53.1124	-20.3026	31.3074	-179.672	-376.701	-215.9	-0.349	18.652
	316.5	-73.4885	-33.4833	31.1342	-214.69	-403.089	-218.874	-5.747	37.383
	316	-73.5409	-89.0644	10.8115	-225.073	-424.813	-207.085	31.28	47.636
	315.5	-42.6941	-90.2251	-13.1731	-173.548	-425.397	-216.386	76.313	77.828
	315	-17.1355	-69.5798	-45.9033	-152.815	-423.293	-186.428	63.889	95.59
	314.5	-5.40086	-43.8508	-17.8039	-134.217	-435.957	-185.002	64.954	79.237
	314	-24.3113	0.01005	-19.0891	-126.85	-453.38	-228.228	69.837	93.852
	313.5	-22.732	5.97114	-12.2832	-124.328	-492.382	-247.234	62.655	95.805
	313	-40.8344	30.0906	-13.2051	-102.688	-497.446	-259.649	8.721	118.202
	312.5	-79.5829	60.3548	10.0201	-119.874	-447.426	-265.339	27.639	130.321
	312	-67.1364	63.6361	13.6598	-121.475	-415.646	-241.538	42.432	123.461
	311.5	-57.7428	61.15	32.1583	-137.293	-422.305	-237.393	91.006	195.975
	311	-39.4307	52.8793	6.18688	-118.391	-425.489	-227.249	139.165	202.244
	310.5	-50.2106	42.616	-17.8341	-74.9176	-397.915	-206.5	135.392	184.849
	310	-6.30668	43.0748	-22.1452	-27.3155	-381.456	-185.621	108.283	161.955
	309.5	10.4724	62.436	5.01984	-8.12372	-330.1	-195.094	110.595	172.223
	309	27.0759	86.2209	-5.40974	46.3501	-323.899	-214.329	118.754	172.736
	308.5	6.57746	53.1992	22.2092	77.0645	-275.433	-201.421	121.566	188.876
	308	12.6631	94.3948	42.6775	35.1172	-245.765	-172.638	109.191	204.84
	307.5	12.3906	125.594	43.952	45.0943	-252.148	-157.057	93.143	241.843
	307	26.8881	142.225	46.0321	19.6445	-236.521	-126.848	117.461	239.092
	306.5	45.6037	124.853	89.8056	60.2186	-201.318	-147.179	142.063	275.06
	306	102.088	112.698	113.716	82.8424	-198.399	-120.644	130.669	267.512
	305.5	132.66	106.396	98.7689	147.517	-179.868	-92.5032	170.019	312.62
	305	142.157	101.188	78.2516	147.887	-162.136	-114.152	166.202	332.269
	304.5	101.087	118.886	138.7	160.809	-153.187	-122.73	201.03	357.976
	304	111.579	168.229	174.61	141.291	-154.933	-122.764	205.899	414.475
	303.5	102.169	234.555	190.988	139.032	-142.21	-131.915	253.748	444.019
	303	97.0879	271.535	177.792	143.901	-136.174	-78.9137	294.734	515.179
	302.5	48.516	253.789	167.858	114.489	-163.338	-65.8998	284.156	556.474
	302	59.9178	270.791	179.742	154.104	-88.3404	-51.9477	319.248	567.572
	301.5	61.6622	279.143	198.282	208.396	-167.445	-43.5445	330.847	613.183
	301	51.1863	260.227	195.176	244.25	-127.631	-5.8432	351.412	604.805
	300.5	51.5383	273.626	210.326	245.688	-89.6781	37.55	386.72	610.668
	300	74.397	299.581	225.368	271.301	-68.5907	42.2843	426.825	700.439
	299.5	71.4201	359.363	245.279	223.96	-76.079	78.5437	446.893	770.707
	299	60.3336	398.633	280.55	195.729	-44.5529	88.9423	457.271	743.87
	298.5	75.5535	443.988	281.275	225.09	-33.2853	113.192	469.775	717.364
	298	134.724	459.983	279.686	260.417	12.6009	176.727	501.011	753.931
	297.5	164.578	428.492	318.199	319.895	51.7087	233.702	576.102	746.764
	297	178.292	391.848	349.449	339.443	51.1549	235.966	621.249	747.362
	296.5	214.979	442.768	378.697	363.759	83.6095	230.931	658.477	744.813
	296	283.674	454.318	401.005	417.426	128.715	288.492	660.799	770.317
	295.5	323.547	506.667	423.822	424.908	143.903	319.609	705.531	769.083
	295	325.247	514.981	441.481	427.742	210.929	314.242	717.475	792.6
	294.5	409.309	541.904	479.16	500.494	241.135	330.337	754.439	758.108
	294	467.101	567.424	512.9	562.365	279.335	364.489	835.299	730.455
	293.5	500.635	605.176	557.169	571.354	383.52	417.231	831.411	708.124
	293	537.941	604.863	581.847	628.628	434.549	456.018	897.939	675.677
	292.5	611.592	681.758	626.978	715.56	454.793	494.505	934.761	676.62
	292	655.47	717.02	686.399	780.11	528.696	555.627	992.876	723.309
	291.5	679.471	747.132	753.255	826.72	526.91	629.078	1053.61	693.219
	291	715.627	856.192	796.664	889.756	559.635	654.329	1046.45	746.849
	290.5	730.263	946.385	839.088	911.691	617.922	711.221	1061.42	811.248
	290	776.01	950.532	899.424	964.197	696.793	773.187	1130.44	796.825
	289.5	777.978	1004.53	1019.23	1063.97	732.648	827.254	1186.68	832.279
	289	798.929	1092.46	1074.85	1163.02	807.771	874.221	1233.09	809.35
	288.5	835.135	1100.8	1150.47	1204.5	864.779	946.288	1291.23	873.914
	288	870.294	1200.15	1291.48	1243.42	887.794	1005.2	1358.86	916.724
	287.5	891.296	1206.64	1367.28	1280.37	940.482	1076.41	1398.53	1013.49
	287	891.215	1251.25	1443.01	1354.64	994.534	1160.32	1402.72	1074.28
	286.5	913.021	1306.47	1496.98	1488.21	1041.16	1182.89	1493.15	1172.71
	286	919.195	1339.99	1545.4	1554.96	1087.18	1269.26	1582.9	1213.4
	285.5	923.756	1341.77	1635.29	1663.68	1174.47	1292.21	1638.27	1299.45
	285	940.465	1349.44	1695.86	1717.77	1216.16	1351.33	1684.64	1393.7
	284.5	921.777	1367.39	1735.99	1788.09	1307.19	1423.29	1802.69	1442.82
	284	995.105	1422.33	1797.18	1928.31	1360.33	1488.26	1895.4	1506.48
	283.5	951.658	1430.71	1914.33	2024.84	1427.82	1568.09	2026.71	1600.53
	283	988.002	1502.23	1976.84	2178.5	1555.82	1647.88	2096.46	1753.95
	282.5	1028.07	1487.02	2097.85	2201.12	1578.3	1678.87	2234.98	1864.34
	282	1030.18	1547.41	2163.45	2264.72	1693.01	1782.39	2368.85	2010.59
	281.5	1040.33	1560.57	2224.57	2397.92	1789.58	1904.92	2546.66	2146.77
	281	1054.3	1586.59	2308.37	2484.56	1899.02	1993.35	2659.52	2292.44
	280.5	1081.08	1661.38	2401.63	2526.06	1966.11	2092.9	2726.5	2433.72
	280	1116.33	1712.5	2483.21	2667.58	2071.28	2175.69	2876.81	2527.65
	279.5	1160.11	1751.91	2596.95	2784.68	2189.92	2287.46	2944.37	2721.3
	279	1191.55	1817.9	2675.27	2909.87	2302.6	2406.89	3096.41	2983.63
	278.5	1201.15	1943.65	2783.69	3019.01	2434.12	2567.59	3210.36	3152.32
	278	1274.2	2018.86	2950.94	3189.26	2578.38	2692.14	3351.66	3408.37
	277.5	1337.95	2107.83	3054.68	3274.44	2702.81	2826.79	3510.27	3678.72
	277	1460.03	2143.29	3126.68	3384.23	2824.74	2967.69	3631.43	3896.03
	276.5	1505.12	2233.83	3202.67	3461.6	2936.77	3070.89	3814.54	4122.17
	276	1545.1	2340.81	3324.36	3568.31	3114.82	3232.33	3925.18	4400.13
	275.5	1632.65	2442.06	3426.87	3773.68	3244.33	3367.51	4050.62	4657.76
	275	1679.43	2600.84	3531.54	3935.13	3357.62	3455.72	4176.89	4930.59
	274.5	1803.87	2663.02	3639.75	4055.57	3488.93	3553.41	4282.41	5257.05
	274	1899.15	2742.1	3759.01	4253.74	3602.62	3658.15	4496.84	5532.93
	273.5	1961.13	2829.13	3918.16	4386.78	3713.84	3799.34	4601.13	5885.57
	273	2029.28	2970.47	4047.57	4460.81	3805.49	3905.87	4780.58	6197.36
	272.5	2097.26	3060.7	4208.74	4556.31	3918.39	4046.78	4935.35	6480.48
	272	2203.05	3098.96	4325.06	4663.83	4032.63	4148.65	5121.92	6756.3
	271.5	2281.09	3194.55	4401.77	4830.14	4177.92	4261.8	5244.61	7087.25
	271	2358.75	3264.54	4540.41	4988.77	4264	4337.21	5374.93	7413.95
	270.5	2469.9	3372.05	4674.48	5167.87	4396.12	4467.14	5521.47	7707.85
	270	2481.17	3491.71	4795.19	5317.22	4539.59	4575.99	5614.6	8015.97
	269.5	2566.84	3549	4865.43	5439.47	4628.95	4700.18	5756.99	8348.8
	269	2672.35	3671.49	4985.97	5505.85	4725.93	4794.34	5834.54	8709.56
	268.5	2719.55	3704.02	5111.38	5604.93	4823.47	4956.73	5937.34	8972.21
	268	2747.42	3758.15	5218.79	5700.93	4871.81	5056.13	6043.23	9255.76
	267.5	2825.35	3871.32	5302.22	5810.26	4972.09	5145.16	6135.93	9514.23
	267	2898.58	3934.32	5403.6	5887.92	5069.63	5245.4	6223.92	9749.07
	266.5	2939.88	3970.75	5430.51	6008.01	5150	5306.77	6354.23	9998.45
	266	3026.25	4043.58	5537.9	6054.29	5241.03	5390.52	6403.17	10217.7
	265.5	3092.53	4071.7	5597.93	6095.78	5297.18	5400.72	6435.83	10449.7
	265	3145.32	4106.38	5660.03	6159.73	5277.32	5455.81	6473.15	10608.2
	264.5	3193.83	4133.63	5725.42	6168.38	5346.59	5508.42	6556.8	10726
	264	3193.54	4206.88	5751.19	6157.78	5354.19	5542.48	6580.32	10850
	263.5	3210.86	4202.27	5756.35	6118.65	5298.28	5563.71	6552.78	10915.1
	263	3273.88	4142.25	5723.08	6095.46	5246.93	5545.51	6531.12	10918.8
	262.5	3305.67	4150.2	5680	6085.9	5238.64	5505.84	6518.44	10851.6
	262	3314.03	4087.53	5553.92	6079.45	5142.14	5432.97	6446.41	10793.1
	261.5	3315.1	4076.54	5474.32	5973.96	5139.1	5283.47	6439.13	10717.6
	261	3367.64	4072.77	5409.91	5920.61	5082.49	5224.31	6372.92	10619.8
	260.5	3351.83	3956.55	5352.48	5795.81	5041.23	5144.32	6254.16	10452.4
	260	3312.28	3881.2	5238.12	5634.45	4908.76	5106.94	6110.95	10240.3
	259.5	3292.38	3791.87	5111.92	5462.79	4808.85	4998.73	5970.11	10033.8
	259	3282.11	3704.37	4931.83	5366.41	4683.6	4855.33	5857.48	9811.62
	258.5	3215.81	3637.62	4790.43	5230.52	4531.39	4687.71	5675.52	9516.34
	258	3114.12	3564.7	4529.17	5021.26	4376.16	4532.61	5420.13	9182.77
	257.5	3055.16	3377.31	4301.72	4856.08	4216.77	4326.2	5196.05	8849.49
	257	2985.7	3230.44	4098.41	4637.18	4023.12	4043.94	4901.6	8497.81
	256.5	2809.4	3071.96	3875.91	4394.98	3809.79	3739.52	4665.71	8015.13
	256	2677.6	2903.71	3689.67	4103.57	3537.47	3539.64	4405.22	7621.7
	255.5	2525.37	2775.1	3509.78	3832.38	3352.48	3343.14	4159.63	7207.38
	255	2325.74	2651.23	3248.88	3609.75	3100.59	3159.88	3857.52	6783.2
	254.5	2138.13	2436.59	3039.41	3347.51	2896.79	2884.29	3539.07	6277.76
	254	2004.54	2273.68	2747.22	3065.11	2596.56	2580.89	3244.44	5826.12
	253.5	1837.38	2124.04	2428.79	2789.66	2347.44	2230.11	2951.37	5273.38
	253	1657.22	1979.83	2193.61	2525.52	2092.54	1962.14	2627.87	4721.41
	252.5	1431.1	1732.94	1954.46	2185.15	1766.13	1658.27	2254.96	4128.02
	252	1228.76	1537.98	1707.75	1845.97	1510.84	1390.06	1919.57	3578.57
	251.5	1076.48	1321.13	1440.94	1576.03	1239.96	1073.1	1649.67	2998.62
	251	903.569	1129.29	1197.51	1282.89	935.875	783.196	1302.83	2394.94
	250.5	714.571	985.807	928.955	985.163	710.655	536.408	1060.3	1959.61
	250	583.451	865.448	705.103	712.053	541.154	363.705	735.783	1562.61
	249.5	399.466	673.108	455.073	514.79	278.798	161.398	492.892	1127.3
	249	231.484	491.98	220.831	302.7	57.6309	-114.399	208.279	601.368
	248.5	92.6496	225.766	-10.4458	62.446	-193.826	-354.64	-61.2422	120.491
	248	-37.9956	30.2816	-294.34	-172.005	-398.136	-636.065	-309.309	-264.74
	247.5	-191.976	-176.618	-455.684	-393.818	-639.089	-818.868	-551.65	-640.644
	247	-354.872	-407.624	-617.55	-597.068	-875.268	-927.594	-778.996	-1006.25
	246.5	-514.087	-608.706	-838.505	-771.827	-1040.8	-1086.99	-1048.99	-1320.04
	246	-708.945	-815.13	-1031.97	-945.149	-1273.58	-1295.82	-1297.12	-1617.12
	245.5	-876.853	-1003.87	-1275.09	-1167.66	-1420.55	-1408.72	-1450.17	-1945.87
	245	-1050.41	-1123.68	-1425.19	-1348.57	-1522.67	-1575.96	-1594.58	-2154.57
	244.5	-1241.63	-1269.36	-1515.43	-1450.06	-1656.62	-1630.63	-1787.2	-2362.84
	244	-1366.02	-1438.87	-1669.22	-1566.02	-1805.68	-1704.6	-1877.45	-2559.92
	243.5	-1515.3	-1595.61	-1714.32	-1654.1	-1897.27	-1803.2	-1934.4	-2736.73
	243	-1615.2	-1745.22	-1747.17	-1779.67	-1945.66	-1860.57	-2008.16	-2807.36
	242.5	-1685.92	-1837.88	-1773.93	-1818.45	-1996.75	-1902.18	-2066.03	-2838.76
	242	-1784.18	-1849.88	-1848.35	-1889.45	-2075.81	-1941.29	-2078.39	-2861.79
	241.5	-1902.87	-1937.65	-1918.34	-1943.12	-2144.25	-1912.55	-2128.5	-2876.59
	241	-1968.08	-2031.31	-1953.13	-2017.15	-2195.82	-1924.93	-2150.9	-2905.75
	240.5	-2048.5	-2022.68	-1961.31	-1992.4	-2139.59	-1953.42	-2158.34	-2933.7
	240	-2058.76	-2025.75	-1955.5	-2016.67	-2177.11	-1938.54	-2104.48	-2901.87
	239.5	-2066.74	-2031.79	-1951.66	-1992.56	-2195.05	-1937.92	-2062.2	-2894.33
	239	-2048.28	-2008.29	-1867.04	-1933.63	-2212.52	-1915.09	-2073.36	-2828.71
	238.5	-2080.21	-2057.11	-1890.28	-1890.86	-2201.17	-1897.48	-2118.76	-2706.09
	238	-2068.85	-2084.86	-1847.08	-1757.27	-2215.97	-1850.03	-2086.38	-2658.55
	237.5	-1982.28	-2110.96	-1770.77	-1786.86	-2205.35	-1861.22	-2035.34	-2582.25
	237	-1961.12	-2142.58	-1827.52	-1775.41	-2143.21	-1858.62	-2046.92	-2450.08
	236.5	-1916.23	-2152.9	-1828.94	-1706.96	-2130.85	-1785.9	-1994.06	-2332.84
	236	-1871.56	-2087.21	-1823.78	-1650.74	-2111.64	-1786.5	-2030.44	-2253.42
	235.5	-1887.88	-2048.86	-1788.43	-1593.02	-2057.58	-1742.5	-1950.95	-2125.87
	235	-1814.98	-2034.13	-1641.26	-1519.91	-1953.62	-1730.37	-1923.58	-2019.63
	234.5	-1759.66	-1916.66	-1581.29	-1457.04	-1929.82	-1718.71	-1969.67	-1954.1
	234	-1787.18	-1852.97	-1619.86	-1393.63	-1810.29	-1663.75	-1944.84	-1871.35
	233.5	-1710.93	-1830.53	-1626.43	-1399.34	-1740.76	-1639.76	-1877.51	-1655.42
	233	-1639.13	-1810.89	-1554.05	-1335.55	-1648.48	-1619.48	-1791.12	-1526.52
	232.5	-1593.5	-1814.44	-1558.26	-1316.27	-1534.46	-1595.23	-1745.6	-1369.93
	232	-1561.26	-1715.34	-1532.43	-1331.19	-1485.01	-1574.53	-1614.52	-1270.22
	231.5	-1482.71	-1695.88	-1449.86	-1335.52	-1431.6	-1569.06	-1580.47	-1171.91
	231	-1414.25	-1532.39	-1385.52	-1326.98	-1373.07	-1529.74	-1558.61	-980.795
	230.5	-1452.58	-1428.06	-1360.84	-1287.08	-1277.25	-1486.59	-1345.83	-850.728
	230	-1387.07	-1320.09	-1303.06	-1173.26	-1200.57	-1444.92	-1285.36	-848.498
	229.5	-1334.8	-1204.03	-1301.55	-1090.82	-1164.68	-1449.67	-1285.85	-718.041
	229	-1284.75	-1204.74	-1269.15	-1170.59	-1133.53	-1419.66	-1146.94	-634.263
	228.5	-1202.02	-1126.68	-1226.68	-1155.73	-1091.38	-1388.28	-1070.64	-543.124
	228	-1103.2	-1087.32	-1238.82	-1117.85	-1058.95	-1317.9	-1039.44	-489.577
	227.5	-1015.73	-1085.53	-1101.9	-1136.54	-939.297	-1278.24	-903.096	-349.492
	227	-1001.68	-1012.87	-984.53	-991.984	-941.084	-1219.22	-819.177	-256.092
	226.5	-964.001	-962.397	-872.367	-1034.46	-865.597	-1129.36	-730.182	-224.486
	226	-886.692	-924.785	-791.408	-985.614	-877.48	-1049.23	-619.017	-153.508
	225.5	-877.744	-877.492	-729.649	-876.89	-859.211	-964.686	-557.619	-102.741
	225	-840.492	-777.647	-684.195	-763.993	-825.786	-916.934	-402.721	55.124
	224.5	-749.722	-759.709	-674.62	-645.345	-826.866	-860.677	-385.89	126.226
	224	-674.531	-732.26	-651.55	-542.493	-745.513	-741.527	-433.422	255.046
	223.5	-658.567	-741.979	-596.273	-512.634	-693.971	-632.401	-350.573	503.477
	223	-677.559	-757.203	-551.463	-463.381	-668.448	-624.27	-285.121	635.303
	222.5	-673.315	-664.857	-420.302	-458.372	-517.191	-510.936	-295.08	758.155
	222	-632.729	-612.531	-351.16	-383.697	-438.631	-394.351	-125.436	862.923
	221.5	-638.616	-620.907	-297.03	-188.013	-355.68	-235.504	115.038	1117.81
	221	-650.782	-554.135	-289.42	-55.1917	-371.149	-164.505	130.279	1361.36
	220.5	-699.721	-532.374	-240.001	64.341	-293.98	-62.8029	224.578	1550.17
	220	-714.554	-437.211	-252.72	143.714	-216.79	-28.0398	290.158	1800.47
	219.5	-727.613	-391.912	-149.729	299.472	-70.3446	42.3775	284.149	2012.3
	219	-724.55	-395.628	-46.2319	465.34	106.686	210.042	404.772	2350.4
	218.5	-749.545	-443.603	-3.37676	633.752	233.262	436.385	610.072	2663.48
	218	-873.426	-450.127	110.361	782.817	361.172	665.796	887.742	3060.15
	217.5	-850.776	-405.596	276.528	845.075	485.984	869.001	1077.31	3327.88
	217	-833.91	-331.116	455.077	958.692	627.917	957.957	1167.38	3556.69
	216.5	-876.075	-286.602	594.427	1168.99	807.576	1185.69	1270.12	3879.97
	216	-907.39	-231.74	864.665	1520.64	1016.9	1281.96	1435.08	4221.07
	215.5	-872.492	-174.4	1018.09	1608.69	1122.51	1483.1	1646.43	4684.94
	215	-848.58	-35.9776	1285.66	1669.5	1463.57	1672.95	1750.5	5013.39
	214.5	-865.628	8.81001	1594.7	1921.51	1639.91	1754.61	1856.2	5331.45
	214	-769.673	112.136	1772.69	2073.42	1824.7	1981.49	2195.78	5570.59
	213.5	-780.243	166.224	1988.37	2236.17	1954.55	2222.01	2418.49	5960.62
	213	-797.481	216.323	2196.45	2391.81	2113.68	2425.99	2608.43	6357.95
	212.5	-677.224	367.098	2442.22	2487.08	2382.12	2575.1	2848.84	6649.31
	212	-652.58	533.329	2602.36	2636.23	2443.36	2678.12	2916.3	6788.26
	211.5	-482.736	722.287	2669.38	2666.59	2714.66	2878.64	3012.84	6953.15
	211	-314.241	884.591	2753.65	2907.58	2861.45	3025.31	3136.53	7164.59
	210.5	-264.671	1047.96	3006.46	3088.75	3083.97	3097.1	3311.22	7234.98
	210	-41.8092	1237.85	3144.32	3192.22	3202.19	3226.81	3540.52	7248.13
	209.5	235.115	1381.61	3216.79	3105.26	3346.87	3450.88	3677.5	7310.8
	209	399.271	1628.5	3214.7	3176.8	3552.13	3621.79	3806.43	7230.99
	208.5	682.541	1738.95	3452.14	3386.06	3455.4	3713.46	3801.23	7168.1
	208	969.554	1959.98	3436.51	3428.98	3492.8	3836.21	3999.88	7199.15
	207.5	1261.81	2190.83	3549.07	3426.3	3688.25	3740.61	3948.07	7224.93
	207	1607.07	2391.49	3697.91	3440.6	3772.57	3818.67	3886.41	6918.23
	206.5	1992.32	2613.82	3659.47	3554.64	3550.61	3777.4	3925.2	6585.37
	206	2261.12	2811.41	3623.42	3572.03	3473.79	3835.26	3763.03	6169.04
	205.5	2612.62	2951.98	3505.66	3420	3526.29	3855.91	3703.08	5781.86
	205	2894.04	3055.79	3476.59	3183.32	3422.12	3767.15	3668.95	5442.27
	204.5	3199.82	3128.02	3407.18	2955.17	3182.02	3484.94	3643.89	5243.5
	204	3466.62	3236.77	3152.82	2765.08	3035.11	3272.29	3567.5	5125.78
	203.5	3685.53	3392.24	3037.53	2810.26	2623.23	3163.61	3303.51	4664.55
	203	4000.82	3410.67	2803.9	2637.92	2373.72	2699.68	3167.3	4241
	202.5	4213.64	3378.64	2660.88	2343.49	2088.09	2452.39	2819.89	3892.24
	202	4357.61	3344.01	2318.7	2038.48	1919.32	2143.43	2663.41	3334.89
	201.5	4641.18	3118.41	2106	1619.25	1624.91	1873.72	2231.23	2837.31
	201	4887.35	2937.46	1831.28	1250.97	1308.77	1670.48	1875.03	2205.55
	200.5	5080.9	2863.61	1465.33	1032.21	1168.59	1542.22	1434.73	1777.76
	200	5261.65	2506.87	1295.62	825.665	970.513	1127.01	1364.19	1505.77

## Sheet: D4
D4	wavelength (nm)	Molar ellipticity (mdeg M-1 cm-1)
		buffer only	150mM KCl	30 wt% 1,3-PDO	60 wt% 1,3-PDO	30 wt% 1,3-PDO + 0.5 wt% PEG8000	30 wt% 1,3-PDO + 1 wt% PEG8000	45 wt% 1,3-PDO	150mM KCl (G-strand only)
	350	51.1001	-59.7444	88.6018	-83.1449	-51.9183	-252.907	-341.976	-336.471
	349.5	18.6736	-64.235	67.1837	-103.796	-74.6837	-282.253	-337.555	-280.143
	349	40.4745	-60.0277	47.1897	-135.496	-106.8	-278.587	-375.186	-303.591
	348.5	31.1485	-69.0993	48.4367	-144.442	-123.056	-302.762	-371.958	-281.305
	348	-11.0736	-55.7511	13.5405	-127.622	-116.235	-295.982	-355.473	-251.362
	347.5	-7.5662	-62.1277	-15.3739	-144.008	-104.232	-299.788	-354.956	-187.594
	347	-4.70535	-71.8516	-0.58553	-137.716	-102.643	-279.496	-328.076	-182.199
	346.5	-23.6387	-41.5033	2.18672	-125.779	-134.578	-296.996	-335.258	-114.071
	346	-8.97686	-49.8738	11.8146	-108.824	-143.481	-339.261	-343.411	-138.823
	345.5	-27.5442	-54.5461	16.0715	-133.151	-190.699	-323.592	-316.315	-181.129
	345	-40.8208	-64.4251	61.285	-144.056	-221.56	-302.688	-319.527	-118.553
	344.5	-59.6121	-58.3678	11.8905	-142.705	-279.835	-294.645	-303.188	-110.883
	344	-58.7529	-77.6884	-10.6996	-136.886	-337.286	-285.461	-252.791	-73.3305
	343.5	-20.8503	-79.4249	-36.0438	-174	-358.188	-326.765	-227.823	-97.9258
	343	-32.721	-100.416	-26.8957	-183.235	-343.381	-269.695	-213.867	-165.873
	342.5	-30.9668	-103.551	3.81953	-184.171	-317.238	-226.59	-173.87	-155.582
	342	-26.5156	-59.595	-5.29872	-136.056	-302.641	-216.383	-194.895	-206.494
	341.5	-19.0661	-12.42	15.4335	-132.901	-306.937	-229.89	-189.271	-183.711
	341	-40.0491	-12.1432	9.84113	-181.961	-339.485	-268.207	-205.632	-226.012
	340.5	-34.1608	-3.34835	2.00871	-163.076	-303.768	-231.776	-209.803	-199.15
	340	-68.3725	37.0819	-34.1923	-116.756	-276.158	-233.287	-245.786	-158.355
	339.5	-74.4772	-50.1496	-34.2781	-130.594	-262.537	-223.315	-229.754	-151.309
	339	-122.253	-36.4794	-36.8688	-120.037	-283.159	-226.068	-201.717	-190.669
	338.5	-65.8683	-5.82202	-31.4155	-78.0786	-306.471	-271.036	-225.976	-220.984
	338	-58.9166	-24.0622	-48.3716	-48.7521	-283.486	-288.226	-220.7	-223.122
	337.5	-71.829	-20.5478	-42.4937	-57.4275	-264.187	-295.23	-247.691	-269.911
	337	-80.3626	22.9845	-13.6354	-23.5751	-277.416	-280.625	-269.329	-336.254
	336.5	-72.5837	58.0809	-30.3809	22.3592	-280.736	-296.534	-265.293	-264.932
	336	-48.0924	62.983	-30.5878	57.9003	-341.47	-332.154	-284.768	-247.187
	335.5	-92.7066	63.6104	-37.9739	26.7403	-339.106	-356.783	-265.7	-252.263
	335	-78.6649	23.0288	-47.9243	-25.5147	-358.374	-338.35	-259.962	-256.481
	334.5	-71.7547	51.0686	-29.7764	43.3867	-365.177	-274.636	-254.805	-283.982
	334	-126.925	70.368	-13.9769	56.4239	-396.79	-294.198	-274.577	-279.683
	333.5	-109.6	65.1439	-38.9344	42.7884	-369.848	-309.307	-272.529	-373.371
	333	-91.3101	106.005	-30.7261	44.1394	-366.785	-240.988	-286.245	-382.358
	332.5	-63.4648	119.796	-27.5698	38.1563	-332.822	-270.094	-314.584	-316.261
	332	-52.2416	167.449	-30.8264	75.0041	-287.767	-250.75	-307.472	-318.093
	331.5	-58.6173	162.378	-56.3486	88.3221	-260.315	-227.059	-308.57	-358.166
	331	-33.8023	165.357	-11.295	89.8748	-263.837	-232.022	-304.111	-376.226
	330.5	-45.3925	126.298	-33.7893	92.3607	-262.291	-268.586	-309.327	-318.646
	330	-52.8909	95.7284	-35.386	105.249	-261.603	-269.669	-321.688	-403.559
	329.5	-78.4372	110.813	-16.2531	67.3767	-204.898	-254.894	-312.629	-452.078
	329	-63.1815	80.0338	-66.1256	48.121	-231.72	-264.441	-348.515	-377.733
	328.5	-61.1658	94.0722	-39.9284	75.8128	-195.379	-297.434	-314.654	-349.222
	328	-83.8277	43.4612	-39.7278	46.8587	-180.387	-335.603	-366.083	-397.059
	327.5	-58.7077	35.8511	-28.1499	77.7322	-150.869	-305.423	-337.765	-350.51
	327	-78.0128	-14.5338	20.7458	90.2705	-137.698	-287.725	-328.975	-416.853
	326.5	-92.8854	3.27085	63.5811	59.7724	-172.761	-302.422	-326.613	-444.726
	326	-109.484	-18.0473	97.9929	47.6742	-194.476	-321.26	-292.975	-452.917
	325.5	-163.257	-56.7135	69.7536	24.3674	-230.201	-319.866	-294.892	-437.486
	325	-136.218	-100.6	68.8942	0.01544	-248.904	-313.625	-300.17	-436.636
	324.5	-181.017	-72.8758	47.9704	12.6145	-292.804	-291.077	-265.157	-427.35
	324	-155.346	-75.8588	66.3759	32.1916	-309.049	-278.401	-271.537	-433.229
	323.5	-141.72	-51.8141	26.5225	24.9415	-299.669	-262.09	-246.584	-488.982
	323	-115.731	-30.1804	24.9656	-2.868	-297.142	-241.415	-218.485	-450.402
	322.5	-117.706	4.53859	37.9938	23.4767	-248.893	-233.045	-223.1	-466.817
	322	-134.425	34.8306	56.9062	27.467	-263.463	-197.117	-211.974	-540.554
	321.5	-132.622	45.8269	41.141	27.935	-294.929	-215.265	-141.59	-603.315
	321	-119.072	-4.23596	33.7947	-21.3546	-261.127	-241.75	-164.429	-559.851
	320.5	-92.5909	-26.021	-7.07882	-41.6699	-235.963	-243.738	-186.922	-533.028
	320	-84.5231	-22.0692	-14.6393	-19.5018	-204.571	-251.561	-127.921	-517.677
	319.5	-67.4737	-18.827	-82.0498	-21.8776	-192.25	-229.227	-131.024	-530.518
	319	-46.2846	4.32084	-0.46987	-18.1344	-234.474	-239.729	-138.018	-519.169
	318.5	-60.3668	45.0888	24.0223	-14.8196	-214.144	-258.897	-109.389	-470.971
	318	-59.1575	49.1356	16.5883	-57.6359	-168.471	-218.262	-128.309	-466.044
	317.5	-74.9882	39.3914	22.7166	-46.0192	-128.869	-219.982	-140.702	-473.44
	317	-87.1666	61.7319	53.9324	-86.3767	-123.96	-202.361	-179.811	-360.184
	316.5	-117.401	63.758	80.7188	-97.289	-147.911	-191.879	-211.194	-254.355
	316	-134.413	24.6112	86.341	-91.3272	-189.206	-189.354	-187.141	-280.146
	315.5	-139.425	26.2803	84.0422	-54.3385	-185.539	-207.216	-185.924	-227.705
	315	-105.306	8.18681	77.7929	-54.6058	-145.653	-178.987	-190.489	-193.686
	314.5	-88.1312	64.355	95.4611	-40.9133	-189.976	-145.108	-211.601	-173.893
	314	-108.32	105.483	107.188	-20.5189	-211.024	-164.823	-163.129	-176.658
	313.5	-102.882	132.046	135.088	-51.9559	-274.047	-167.395	-134.996	-234.601
	313	-83.4889	140.34	97.7914	-40.9336	-290.959	-177.805	-152.637	-210.151
	312.5	-121.376	177.119	111.762	-52.6536	-239.295	-193.8	-149.691	-189.828
	312	-116.656	167.787	51.6038	-40.0699	-188.604	-180.341	-134.005	-218.281
	311.5	-102.164	174.293	56.9378	-57.3098	-202.834	-196.65	-119.378	-155.976
	311	-105.354	133.32	30.3231	-49.141	-199.845	-223.509	-98.7163	-146.583
	310.5	-94.9012	138.427	7.80983	-60.1372	-229.904	-222.784	-106.637	-188.615
	310	-52.1861	165.113	-20.3365	-29.3873	-226.625	-243.751	-82.3328	-187.299
	309.5	-31.5362	164.856	9.91342	-41.5474	-166.871	-256.982	-66.9213	-208.745
	309	-45.1789	175.096	-33.4712	-11.2742	-196.834	-274.976	-86.119	-190.366
	308.5	-79.2239	130.239	-27.8572	6.70679	-150.722	-248.753	-103.858	-154.395
	308	-47.2492	188.592	-30.5101	-13.6375	-127.334	-240.97	-113.275	-165.394
	307.5	-97.9719	188.23	-66.7609	-14.173	-152.763	-245.428	-134.271	-149.293
	307	-77.1602	166.73	-47.731	-7.42861	-120.667	-263.414	-137.774	-150.444
	306.5	-46.039	160.763	-5.60685	38.3744	-73.7035	-244.14	-148.565	-97.8763
	306	-35.899	176.429	24.747	35.572	-88.707	-214.671	-155.851	-135.21
	305.5	-41.5228	168.389	27.9538	89.0961	-110.862	-201.217	-153.931	-136.14
	305	-30.6977	180.795	32.4086	71.3178	-117.507	-162.921	-163.363	-111.696
	304.5	-39.6153	160.076	80.792	71.9267	-165.047	-166.564	-175.458	-118.275
	304	-23.0468	178.199	106.5	96.0972	-181.619	-190.461	-174.974	-98.3302
	303.5	-18.1316	231.202	126.898	81.0045	-161.927	-176.812	-159.216	-129.342
	303	-47.5428	229.214	100.197	61.7854	-179.625	-127.327	-130.305	-93.7096
	302.5	-24.5196	231.332	128.828	75.8128	-222.872	-94.4101	-115.567	-103.814
	302	-13.1985	270.525	146.585	124.596	-197.156	-119.63	-92.9388	-218.11
	301.5	9.82571	225.582	153.812	134.943	-227.756	-120.723	-69.4659	-234.513
	301	1.32032	249.971	165.784	154.926	-168.427	-76.1877	-32.6189	-238.889
	300.5	21.1712	245.229	188.716	166.844	-161.103	-41.12	20.3145	-272.794
	300	34.6389	272.517	211.8	192.649	-145.558	-46.1876	75.369	-335.052
	299.5	71.2305	305.158	187.996	195.245	-145.582	-13.0904	76.638	-281.222
	299	69.5215	333.532	209.354	200.827	-137.199	-14.8608	65.5538	-376.24
	298.5	79.1524	360.888	233.929	280.759	-108.014	-27.67	111.388	-375.916
	298	114.204	390.51	257.356	313.088	-33.0531	-18.9885	144.412	-418.99
	297.5	137.6	381.611	249.493	314.441	56.2362	20.5983	169.75	-432.164
	297	157.655	405.041	278.75	396.805	101.989	38.3564	193.999	-399.894
	296.5	191.648	456.759	333.839	472.184	120.591	65.8087	232.639	-401.376
	296	204.376	499.815	339.921	500.72	183.12	123.716	245.076	-319.519
	295.5	262.541	543.468	363.268	535.165	202.178	149.068	308.382	-247.986
	295	260.259	598.299	429.62	554.03	275.652	167.865	320.387	-179.559
	294.5	334.478	641.378	455.476	643.112	307.199	183.351	330.072	-122.297
	294	402.492	702.552	501.364	690.094	376.681	221.74	349.946	-49.4528
	293.5	394.587	751.428	522.333	729.147	422.58	251.135	306.544	10.3598
	293	422.337	739.8	554.189	785.882	519.717	296.69	355.591	47.4917
	292.5	481.86	789.957	629.665	852.249	551.512	356.731	386.998	101.755
	292	538.54	835.02	674.67	934.805	615.151	432.4	438.207	139.691
	291.5	566.073	886.86	708.753	1008.19	647.008	510.107	481.833	182.668
	291	627.16	972.412	807.223	1116.54	659.483	574.996	552.486	283.536
	290.5	640.547	1053.85	843.464	1127.68	694.619	621.369	615.864	359.633
	290	682.973	1069.37	867.033	1183.61	795.778	691.498	661.926	368.048
	289.5	763.475	1085.02	939.935	1252.62	862.664	722.44	708.567	442.984
	289	808.593	1141.69	1009.86	1355.49	939.731	725.235	729.904	433.608
	288.5	801.206	1161.23	1070.49	1423.38	1004.18	771.043	800.09	552.178
	288	854.057	1248.56	1102.11	1499.04	1035.04	798.937	851.333	573.845
	287.5	901.801	1300.98	1186.76	1563.11	1092.48	846.74	912.513	574.254
	287	931.724	1336.47	1232.33	1628.4	1127.33	910.019	976.986	598.798
	286.5	1023.19	1401.52	1297.06	1716.87	1191.39	916.93	1060.16	661.256
	286	1056.34	1431.62	1331.99	1754.87	1205.49	975.845	1130.72	729.108
	285.5	1126.84	1486.68	1388.09	1838.68	1267.66	984.395	1201.72	820.092
	285	1162.6	1559.23	1444.94	1877.99	1315.91	994.332	1202.55	867.063
	284.5	1173.64	1632.15	1492.43	1930.68	1381.8	996.84	1292.24	827.516
	284	1205.83	1669.15	1510.2	2065.1	1464.89	1052.38	1348.47	847.298
	283.5	1221.17	1687.66	1600.04	2152.72	1469.53	1077.36	1412.71	921.528
	283	1225.47	1778.9	1720.4	2259.79	1545.41	1133.63	1473.42	1044.16
	282.5	1261.74	1802.18	1779.18	2295.93	1600.63	1149.04	1585.11	1108.06
	282	1317.37	1870.5	1843.61	2363.27	1643.36	1260.78	1650.25	1214.82
	281.5	1338.57	1896.64	1927.28	2466.17	1715.67	1350.76	1762.06	1301.31
	281	1333.22	1903.72	2025.57	2547.09	1789.8	1397.39	1856.68	1433.31
	280.5	1365.97	1973.33	2075.48	2652.18	1823.33	1502.98	1940.93	1490.4
	280	1345.96	2048.45	2125.24	2795.71	1928.73	1578.57	2021.74	1572.38
	279.5	1372.35	2134.72	2213.01	2909.87	2080.1	1650.72	2110.54	1721.58
	279	1395.61	2221.33	2273.64	3032.42	2197.5	1734.65	2235.33	1893.59
	278.5	1434.8	2291.31	2354.95	3130.89	2287.59	1864.07	2375.12	2042.36
	278	1494.71	2335.84	2498.52	3262.99	2406.36	1953.59	2489.21	2130
	277.5	1598.22	2494.81	2599.74	3371.72	2512.48	2039.61	2613.85	2324.29
	277	1697.24	2503.33	2633.52	3456.85	2613.44	2129.6	2733.51	2449.75
	276.5	1770.21	2587.68	2667.47	3582.12	2712.46	2237.82	2862.03	2575.77
	276	1849.19	2681.01	2767.5	3715.12	2844.3	2335.84	2978.17	2750.59
	275.5	1941.54	2791.94	2875.41	3871.95	2959.1	2423.77	3080.87	2894.03
	275	1961.07	2912.2	2960.39	4038.12	3044.62	2521.25	3209	2994.83
	274.5	2102.21	3008.91	3033.9	4210.42	3165.87	2592.35	3312.51	3211.92
	274	2189.67	3145.88	3132.9	4344.79	3314.26	2666.75	3436.86	3373.05
	273.5	2314.35	3226.69	3260.69	4460.85	3374.8	2819.98	3612.13	3593.55
	273	2421.58	3307.11	3406.9	4610.09	3496.2	2897.17	3739.38	3863
	272.5	2463.96	3368.25	3545.94	4716.74	3562.31	3030	3833.43	4066.29
	272	2568.37	3463.97	3634.53	4853.84	3648.6	3115.39	4011.66	4301.26
	271.5	2637.11	3537.19	3707.84	5029.81	3749.57	3235.47	4124.54	4598.51
	271	2716.41	3592.21	3800.32	5131.48	3833.68	3340.21	4256.62	4818.88
	270.5	2770.12	3705.8	3941.42	5261.29	3905.46	3453.95	4347.43	5162.65
	270	2852.92	3798.69	4073.54	5431.1	4016.52	3552.61	4437.89	5248.99
	269.5	2942.85	3871.33	4165.85	5521.19	4109.86	3669.95	4586.37	5523.97
	269	3034.15	3932.26	4212.61	5613.78	4184.44	3734.74	4742.12	5788.9
	268.5	3093.75	3980.44	4301.71	5663.75	4270.65	3833.82	4836.46	5979.85
	268	3151.32	4047.13	4357.1	5660.73	4281.18	3965.08	4924.43	6171.5
	267.5	3207.7	4079.64	4423.81	5722.56	4369.91	4042.27	5025.97	6443.39
	267	3261.16	4138.89	4518.92	5792.89	4422.22	4087.45	5063.14	6609.98
	266.5	3280.04	4194.76	4487.46	5838.78	4442.68	4120.05	5145.04	6755.75
	266	3369.48	4269.8	4579.09	5819.02	4450.61	4163.02	5199.74	6881.68
	265.5	3416.13	4262.79	4638.56	5811.42	4543.46	4188.95	5222.18	7023.18
	265	3449.28	4301.49	4649.85	5803.89	4539.1	4269.45	5191.91	7186.74
	264.5	3442.04	4325.93	4678.1	5812.99	4580.25	4240.62	5205.34	7293.91
	264	3467.58	4350.45	4693.45	5819.04	4619.76	4238.2	5196.42	7408.15
	263.5	3437.85	4332.84	4655.4	5750.4	4611.12	4298.81	5154.63	7428.3
	263	3414.53	4293.47	4586.62	5733.28	4546.05	4209.08	5093.4	7526.14
	262.5	3414.91	4250.01	4536.93	5645.11	4536.86	4189.07	5034.66	7450.71
	262	3372.34	4161.33	4448.58	5569.89	4449.11	4082.17	4910.4	7406.13
	261.5	3305.52	4142.15	4374.31	5507.78	4396.71	3970.22	4810.36	7338.19
	261	3260.23	4130.35	4298.52	5422.33	4332.68	3849.9	4728.16	7247.7
	260.5	3188.15	4014.57	4169.11	5316.4	4208.94	3773.16	4617.45	7003.83
	260	3120.63	3919.67	4032.11	5151.79	4083.83	3684.13	4441.33	6917.99
	259.5	2986.94	3800.75	3921.1	4947.13	3970.16	3591.05	4307.06	6672.66
	259	2919.69	3656.46	3777.45	4877.99	3869.13	3467.97	4155.11	6529.1
	258.5	2843.85	3503.77	3657.67	4660.74	3723.75	3322.61	3972.62	6267.45
	258	2703.89	3378.59	3498.58	4469.45	3576.25	3227.06	3756.89	5915.23
	257.5	2618.58	3185.62	3334.3	4228.93	3404.76	3037.18	3519.46	5566.13
	257	2509.59	3052.33	3168.26	3968.17	3226.85	2831.14	3301.99	5257.32
	256.5	2311.19	2867.75	2949.52	3637.31	3009.73	2630.47	3004.24	4810.34
	256	2166.17	2680.32	2773.83	3426.84	2793.82	2420.84	2772.61	4424.25
	255.5	1964.18	2525.8	2606.29	3183.3	2593.6	2339.53	2555.24	4029.32
	255	1784.35	2309.45	2361.39	2907.5	2408.9	2155.7	2288.27	3664.55
	254.5	1636.15	2055.11	2186.75	2622.95	2169.5	1923.34	1985.18	3285.8
	254	1481.65	1832.12	1958.29	2292.55	1963.41	1700.48	1714.65	3003.79
	253.5	1266.21	1620.81	1707.49	1977.85	1764.88	1467.89	1457.25	2469.93
	253	1101.81	1394.27	1501.51	1728.27	1553.56	1221.4	1105.62	2075.67
	252.5	887.572	1154.8	1273.59	1390.55	1238.11	999.943	828.435	1580.13
	252	667.625	964.094	1060.84	1154.2	986.15	750.23	546.982	1191.35
	251.5	514.437	770.459	771.449	792.258	709.057	489.331	298.361	763.833
	251	298.904	570.779	494.653	522.788	428.579	254.819	65.6623	376.715
	250.5	103.208	401.276	228.528	201.973	174.744	12.1551	-176.698	52.3488
	250	-36.5794	274.199	22.3685	0.96308	-9.91142	-145.784	-384.883	-284.948
	249.5	-143.799	76.3118	-164.61	-217.671	-235.348	-360.171	-620.057	-606.164
	249	-305.874	-84.8243	-346.845	-513.71	-463.295	-568.232	-807.106	-956.699
	248.5	-419.51	-272.703	-523.982	-751.412	-689.631	-841.011	-1057.94	-1282.85
	248	-577.264	-405.815	-758.315	-917.726	-875.667	-1075.47	-1264.66	-1512.86
	247.5	-688.338	-612.474	-891.644	-1102.12	-1002.54	-1198.56	-1457.07	-1766.93
	247	-832.313	-793.157	-1024.16	-1223.61	-1199.66	-1331.54	-1586.86	-2088.29
	246.5	-918.502	-936.653	-1194.46	-1346.34	-1439.94	-1507.12	-1746.03	-2224.77
	246	-1103.7	-1083.22	-1428.81	-1502.72	-1597.63	-1670.64	-1843.69	-2361.03
	245.5	-1224.14	-1236.58	-1628.92	-1637.18	-1772.82	-1820.77	-2008.16	-2562.06
	245	-1431.19	-1385.6	-1794.17	-1754.82	-1859.32	-1956.02	-2095.92	-2749.44
	244.5	-1590.97	-1538.52	-1814.07	-1837.28	-1976.2	-2081.27	-2193.88	-2881.01
	244	-1670.25	-1683.33	-1851.86	-1817.95	-2166.6	-2183.93	-2250.05	-2928.22
	243.5	-1792.23	-1731.2	-1934.2	-1894.81	-2208.54	-2283.23	-2291.81	-2970.57
	243	-1900.62	-1821.68	-1961.72	-1950.09	-2330.64	-2323.44	-2329.53	-2957.25
	242.5	-1979.31	-1894.35	-2021.51	-1973.06	-2367.58	-2387.69	-2376.7	-2859.55
	242	-2071.32	-1960.51	-2077.27	-2013.97	-2373.31	-2365.38	-2340.75	-2795.07
	241.5	-2150.79	-2028.51	-2176.34	-2075.36	-2490.25	-2356.02	-2323	-2686.59
	241	-2236.51	-2090.37	-2276.63	-2083.06	-2515.8	-2442.41	-2305.9	-2757.4
	240.5	-2263.32	-2070.94	-2287.54	-2148.25	-2515.07	-2450.01	-2289.16	-2793.61
	240	-2301.95	-2072.35	-2268.82	-2134.81	-2445.97	-2450.13	-2236.95	-2796.82
	239.5	-2290.09	-2106.68	-2206.99	-2096.86	-2420.07	-2502.4	-2169.04	-2849.37
	239	-2346.55	-2098.22	-2132.41	-2008.01	-2433.55	-2535.9	-2125.22	-2772.93
	238.5	-2295.51	-2116.02	-2144.62	-1998.53	-2400.92	-2587.3	-2144.16	-2669.22
	238	-2299.21	-2125.69	-2082.81	-1929.09	-2411.63	-2540.1	-2103.77	-2543.03
	237.5	-2212.99	-2122.19	-2139.11	-1858.48	-2389.29	-2450.34	-2053.07	-2483.93
	237	-2238.31	-2098.98	-2111.82	-1825.67	-2301.98	-2437.96	-2021.81	-2419.62
	236.5	-2192.33	-2147.93	-2080.97	-1708.5	-2272.37	-2378.67	-1977.33	-2283.88
	236	-2181.3	-2074.6	-2058.83	-1676.44	-2175.28	-2353	-1934.49	-2270.87
	235.5	-2207.14	-2084.82	-2066.95	-1607.34	-2185.65	-2262.17	-1852.11	-2192.2
	235	-2131.53	-2024.69	-1929.54	-1509.37	-2116	-2223.91	-1813.58	-2231.95
	234.5	-2083.29	-1985.6	-1774.76	-1445.48	-2111.18	-2197.62	-1865.35	-2252.45
	234	-2085.42	-1988.33	-1715.24	-1363.31	-2049.75	-2108.24	-1814.59	-2137.66
	233.5	-2058.36	-1961.33	-1686.44	-1277.83	-1995.61	-2055.96	-1764.87	-1928.32
	233	-1995.42	-1927.81	-1588.31	-1240.06	-1998.34	-1987.16	-1740.66	-1744.37
	232.5	-1937.38	-1912.09	-1549.3	-1246.22	-1926.87	-1878.4	-1698.82	-1662.02
	232	-1884.54	-1821.36	-1451.21	-1283.63	-1924.57	-1785.09	-1633.81	-1639.21
	231.5	-1821.38	-1780.47	-1414.41	-1259.44	-1951.99	-1675.43	-1600.47	-1547.37
	231	-1760.42	-1697.57	-1344.52	-1158.28	-1856.53	-1583.83	-1579.12	-1405.12
	230.5	-1763.9	-1667.11	-1241.81	-1217.17	-1755.36	-1525.09	-1444.66	-1261.91
	230	-1638.36	-1578.42	-1190.35	-1172.88	-1642.37	-1466.31	-1382.3	-1342.43
	229.5	-1598.49	-1446.08	-1171.48	-1114.08	-1581.01	-1383.61	-1318.16	-1162.39
	229	-1540.82	-1450.01	-1088.97	-1089.27	-1567.68	-1418.43	-1217.03	-1069.63
	228.5	-1437.85	-1352.62	-1001.47	-1050.47	-1437.84	-1337.53	-1163.42	-993.391
	228	-1345.16	-1269.33	-974.737	-1032.66	-1289.43	-1244.37	-1110.54	-986.842
	227.5	-1271.91	-1185.28	-903.311	-974.417	-1213.4	-1218.98	-1048.29	-851.726
	227	-1305.38	-1063.51	-852.371	-870.478	-1212.65	-1180.26	-968.857	-668.602
	226.5	-1265.52	-995.932	-804.436	-884.666	-1108.26	-1068.46	-858.143	-515.905
	226	-1221.02	-953.768	-789.643	-790.938	-1032.41	-1013.58	-817.056	-448.709
	225.5	-1140.49	-922.986	-738.023	-733.845	-988.879	-957.382	-721.447	-219.547
	225	-1052.9	-820.776	-619.857	-645.632	-842.014	-995.815	-595.239	-49.5023
	224.5	-967.367	-815.314	-530.23	-565.17	-759.884	-1006.37	-544.244	-99.0222
	224	-964.435	-790.704	-599.152	-523.382	-756.445	-946.792	-526.916	-10.2367
	223.5	-1004.23	-821.722	-546.865	-407.781	-688.469	-841.69	-458.13	210.669
	223	-964.812	-770.459	-507.057	-361.325	-666.095	-778.307	-394.109	293.029
	222.5	-944.827	-647.308	-475.112	-264.029	-603.745	-652.15	-313.409	377.119
	222	-868.192	-594.949	-442.344	-196.209	-602.934	-695.539	-130.678	533.141
	221.5	-885.164	-619.322	-373.709	-7.9613	-560.426	-686.95	-54.9732	809.231
	221	-903.052	-678.042	-413.457	65.7922	-558.318	-648.898	49.3987	1064.47
	220.5	-851.926	-691.926	-462.318	153.425	-539.826	-581.678	93.4252	1071.23
	220	-834.568	-668.565	-481.322	249.004	-466.373	-661.244	194.239	1130.28
	219.5	-822.825	-649.818	-396.519	331.555	-513.382	-719.654	292.524	1172.05
	219	-804.786	-622.582	-347.679	446.978	-499.061	-628.7	303.179	1393.36
	218.5	-918.066	-647.938	-383.859	653.306	-449.839	-476.296	465.73	1614.65
	218	-939.616	-588.025	-410.252	883.485	-456.455	-362.824	613.152	1848.35
	217.5	-846.685	-449.315	-313.817	1026.55	-313.095	-334.478	747.624	1939.57
	217	-777.146	-360.05	-190.763	1068.76	-278.801	-372.842	854.022	2160.19
	216.5	-804.598	-371.764	-58.9402	1227.5	-205.915	-266.64	908.082	2387.91
	216	-826.411	-387.769	120.067	1581.29	-129.825	-319.832	1003.62	2632.95
	215.5	-886.896	-385.667	317.883	1784.75	-42.8065	-249.929	1067.85	2916.82
	215	-846.166	-388.791	439.549	1913.54	171.462	-227.109	1211.21	2974.48
	214.5	-799.771	-285.517	636.738	2060.36	221.539	-152.09	1312.98	3128.22
	214	-749.834	-161.287	880.31	2126.67	308.96	-57.5121	1451.64	3088.85
	213.5	-838.026	-35.2301	1009.29	2245.35	389.751	60.7775	1660.02	3386.61
	213	-880.338	39.6885	1193.32	2467.9	553.254	321.968	1767.04	3697.37
	212.5	-786.05	170.402	1327	2592.5	741.499	439.506	1855.71	3871.74
	212	-670.216	267.945	1426.43	2668.77	796.093	448.328	1906.1	3992.63
	211.5	-495.044	381.3	1584.88	2680.45	935.746	577.434	1985.56	3901.97
	211	-420.552	453.892	1713.25	2596.22	1072.47	748.289	1919.84	3970.43
	210.5	-361.69	593.831	1922	2647.62	1135.89	910.2	1967.86	4035.55
	210	-9.57444	773.851	1962.07	2772.26	1316.46	1145.72	2104.73	4028.22
	209.5	233.238	856.22	2150.03	2668.34	1525.24	1411.52	2221.11	3979.42
	209	495.807	1109.26	2161.68	2685.74	1779.29	1693.66	2223.51	4019.61
	208.5	724.159	1316.06	2306.55	2801.09	1870.32	1866.03	2257.28	3802.33
	208	1022.16	1510.48	2374.65	2806.36	2050.59	2121.08	2327.21	3710.54
	207.5	1349.41	1728.93	2352.15	2740.58	2267.13	2437.59	2264.08	3811.73
	207	1722.79	1861.01	2574.71	2840.29	2545.74	2480.05	2147.88	3642.12
	206.5	2159.64	2088.89	2682.06	2771.13	2509.74	2532.45	2204.78	3457.05
	206	2432.59	2449.38	2694.25	2720.79	2616.26	2741.38	2147.21	3169.5
	205.5	2791.88	2745.96	2970.67	2591.16	2904.81	2930.06	2094.75	2982
	205	3103.84	2962.6	2954.71	2389.95	3043.58	3215.24	2018.13	2888.94
	204.5	3572.3	3193.93	3010.24	2338.88	3082.27	3356.32	1986.04	2563.28
	204	3882.55	3337.12	3011.96	2156.82	3197.38	3356.76	1996.25	2471.6
	203.5	4076.32	3626.22	3094.3	2152.05	3064.09	3519.49	1728.84	2231.17
	203	4560.38	3798.89	3202.07	1871.89	3318.4	3422.72	1586.36	1910.58
	202.5	4909.4	3749.25	3200.44	1626.66	3076.99	3478.99	1580.04	1766.31
	202	5224.08	3823.86	3020.99	1469.12	3050.37	3340.46	1456.1	1801.19
	201.5	5614.04	3777.06	2979.72	1218.4	2984.15	3217.27	1336.53	1428.53
	201	6054.8	3651.81	2867.24	1002.9	2810.37	3112.14	1338.06	1132.06
	200.5	6314.9	3654.15	2593.07	935.481	2768.46	3168.09	1161.2	596.358
	200	6681.44	3313.33	2422.47	896.951	2650.86	3091.73	982.276	225.24

## Sheet: mt6363
mt6363	wavelength (nm)	Molar ellipticity (mdeg M-1 cm-1)
		buffer only	150mM KCl	30 wt% 1,3-PDO	60 wt% 1,3-PDO	30 wt% 1,3-PDO + 0.5 wt% PEG8000	30 wt% 1,3-PDO + 1 wt% PEG8000	45 wt% 1,3-PDO	150mM KCl (G-strand only)
	350	-138.345	-39.7588	175.622	227.229	181.272	74.2273	-132.417	-118.597
	349.5	-172.39	-46.8038	165.308	171.776	208.415	54.2854	-184.33	-59.3477
	349	-128.253	-47.4305	142.869	138.958	207.243	42.5147	-157.911	-70.695
	348.5	-110.524	-52.6061	175.111	154.906	155.321	-8.64389	-139.38	-73.962
	348	-129.839	-55.4632	137.963	181.317	161.844	-6.92851	-105.759	-111.8
	347.5	-144.001	-43.6046	155.773	151.159	221.462	-0.11261	-121.015	-122.923
	347	-144.478	-3.89635	174.741	200.847	249.223	8.16141	-111.08	-130.005
	346.5	-135.105	31.9284	164.002	171.058	234.205	20.7622	-107.057	-117.305
	346	-133.479	48.9766	154.753	168.641	235.243	-33.3669	-91.8141	-150.293
	345.5	-109.194	65.5517	183.704	99.8702	209.31	-20.6079	-93.1383	-203.65
	345	-92.7824	51.6155	210.765	123.282	140.711	-18.1557	-129.953	-211.999
	344.5	-106.632	25.4378	208.075	90.7655	108.198	19.5419	-117.26	-215.967
	344	-126.607	20.6966	208.576	97.958	55.1703	38.0849	-66.2049	-245.971
	343.5	-123.785	28.3772	172.821	71.6631	65.1224	27.8897	-21.0653	-237.708
	343	-97.6157	28.6073	179.343	72.6823	29.1803	29.2129	56.6048	-256.248
	342.5	-129.566	44.6806	231.15	84.6892	47.4942	76.9669	55.8533	-236.161
	342	-146.969	47.1509	227.689	92.9786	76.9412	122.971	36.8596	-216.364
	341.5	-150.072	90.7594	254.865	94.6578	94.398	114.628	28.4742	-198.269
	341	-163.71	99.9444	269.928	75.2448	64.4844	103.293	60.3788	-139.119
	340.5	-156.452	64.7871	243.806	70.4498	78.5983	92.9606	42.9649	-115.227
	340	-157.857	86.3771	200.658	82.6994	80.1316	86.8689	23.1695	-84.4555
	339.5	-154.193	21.7091	187.496	72.1387	89.2076	89.1221	34.3085	-123.289
	339	-155.808	4.6064	147.876	102.229	60.4654	83.1139	6.67274	-111.815
	338.5	-166.038	9.94665	125.213	112.489	78.3698	84.8546	74.5996	-90.282
	338	-127.927	-2.64285	125.49	135.144	98.4836	68.4735	97.3509	-66.2893
	337.5	-140.992	23.742	104.85	113.799	132.435	81.1374	74.2918	-102.987
	337	-161.837	17.7493	92.6429	93.7454	122.855	78.1649	63.8215	-95.9483
	336.5	-165.075	29.7586	111.363	149.859	164.301	69.4792	57.7735	-80.4999
	336	-133.649	16.5711	77.0185	157.372	123.559	46.8861	4.11448	-88.9562
	335.5	-144.797	-18.975	66.649	162.565	124.064	18.6673	-17.8076	-155.884
	335	-121.191	-18.497	53.3179	143.501	93.4647	55.1727	-6.97438	-167.729
	334.5	-103.912	7.0519	80.4267	183.21	83.9792	79.1424	-9.96515	-180.724
	334	-99.9781	24.5294	84.4764	180.648	68.4366	72.111	-17.2463	-163.341
	333.5	-101.004	21.8519	98.9762	168.02	43.7134	90.5841	12.277	-188.81
	333	-98.1761	49.8354	126.839	188.559	52.5227	86.4437	-9.76679	-156.6
	332.5	-79.1124	36.3186	130.931	196.916	49.4942	67.3998	-1.88751	-108.547
	332	-57.3948	94.2383	148.576	230.795	58.7607	96.0254	-31.4251	-112.702
	331.5	-45.7642	106.596	134.733	218.44	100.369	97.5029	-93.2886	-117.073
	331	-65.7941	107.161	136.389	258.915	90.1886	84.3769	-87.6904	-97.9478
	330.5	-61.3305	86.5814	72.8008	264.119	65.1415	48.7296	-100.458	-94.7274
	330	-62.5417	85.2119	62.7578	287.137	36.4373	40.9556	-148.244	-115.231
	329.5	-56.2799	93.1087	103.489	241.442	55.0084	60.5305	-178.468	-103.93
	329	-56.8469	83.17	97.0719	244.238	83.284	60.1373	-143.769	-114.792
	328.5	-76.2183	135.191	101.747	267.87	142.986	24.7648	-173.303	-71.8645
	328	-104.149	93.2902	65.4947	246.02	121.455	-2.42211	-152.57	-113.219
	327.5	-122.157	75.2177	117.626	235.269	151.304	9.19141	-132.812	-124.486
	327	-111.587	62.5796	132.758	259.608	189.835	-17.0732	-190.996	-161.573
	326.5	-116.34	70.1868	136.848	232.529	163.231	3.44241	-195.448	-135.743
	326	-108.824	69.1158	177.483	193.855	133.149	-7.79833	-215.717	-220.563
	325.5	-143.336	16.7139	167.317	182.297	128.829	3.03856	-178.282	-217.398
	325	-137.586	-8.20821	134.087	155.666	158.9	16.0374	-152.714	-283.438
	324.5	-128.252	15.9047	116.701	165.726	110.072	22.9892	-165.169	-253.691
	324	-103.581	6.58581	159.385	162.01	116.15	28.112	-161.41	-260.392
	323.5	-87.0476	31.4385	142.261	131.837	100.265	32.0903	-126.369	-239.197
	323	-49.0718	79.708	128.779	122.779	108.083	33.3863	-124.336	-237.405
	322.5	-88.78	111.549	120.794	106.742	99.1017	43.1903	-56.5639	-202.411
	322	-86.8475	103.456	117.383	89.3639	70.6842	46.558	-65.9851	-204.298
	321.5	-58.2982	99.6807	107.827	77.7015	78.7507	71.5402	-85.3817	-215.627
	321	-57.0384	34.1131	106.171	71.867	130.545	52.8516	-116.033	-248.139
	320.5	-40.0827	33.5588	35.9889	15.543	125.037	100.117	-69.5679	-235.884
	320	-25.313	40.1932	31.6934	28.5041	120.839	112.77	-56.4239	-225.558
	319.5	-4.09766	22.5213	1.34349	79.4827	156.279	102.683	-68.252	-246.628
	319	-4.68181	90.1178	23.9878	117.249	172.076	96.8661	-61.8072	-222.256
	318.5	13.6471	100.672	81.2737	109.085	102.757	75.8437	-59.0189	-228.54
	318	15.4958	96.0094	67.5344	129.656	138.502	65.4485	-62.1518	-239.568
	317.5	-2.44049	94.3345	75.6251	161.915	109.4	71.8043	-86.7416	-236.221
	317	4.93339	131.234	106.406	142.21	108.392	91.2695	-111.313	-237.399
	316.5	-45.8719	106.395	122.539	128.798	126.551	93.3955	-114.74	-248.667
	316	-3.98997	70.5904	113.654	117.753	70.6652	98.3184	-127.711	-309.89
	315.5	-26.7529	77.2556	120.931	173.85	87.3982	71.7858	-131.807	-301.093
	315	17.0891	75.9009	111.64	197.834	65.0272	76.167	-93.443	-270.693
	314.5	34.7767	100.603	108.9	193.66	30.8184	77.894	-45.5548	-241.779
	314	20.0938	130.319	108.141	181.139	-41.0182	73.8089	-2.78525	-230.654
	313.5	17.132	116.934	98.8466	191.634	-93.4742	36.3366	-23.8812	-226.764
	313	-9.7286	131.229	87.5686	166.295	-127.735	35.7638	-37.4271	-190.128
	312.5	-15.6931	176.008	92.9089	149.097	-94.019	22.3009	-44.6417	-125.524
	312	-2.72065	216.571	57.9629	138.907	-53.2313	20.0332	-11.9529	-72.0812
	311.5	-6.83451	211.363	74.0146	112.152	-59.9759	30.6002	-7.22591	-59.1102
	311	12.9753	155.433	52.0061	115.529	-53.8836	22.9523	6.82305	-75.3491
	310.5	25.7981	185.392	46.5639	152.052	-50.4837	9.25645	-14.2524	-42.1996
	310	65.6759	182.3	41.0844	192.33	-50.5132	14.4288	29.4036	-17.9584
	309.5	90.441	170.624	71.0136	170.237	-35.5812	36.9841	48.2112	49.9791
	309	63.3145	149.131	82.985	198.544	-35.1888	39.0014	52.8073	88.235
	308.5	72.7477	143.286	123.007	192.805	-18.3539	72.3799	23.826	67.4567
	308	24.2019	189.89	107.487	228.222	11.2331	102.433	26.372	136.658
	307.5	32.0246	186.901	104.083	227.683	14.8511	100.186	-51.3953	142.109
	307	58.4002	191.474	142.185	231.943	98.9646	109.636	-69.5873	204.745
	306.5	97.0363	177.334	173.681	218.724	158.424	101.176	-49.9321	207.874
	306	140.575	167.845	187.169	237.208	105.598	104.06	-47.246	248.095
	305.5	113.423	103.312	184.083	305.961	81.3011	120.539	-68.8102	254.105
	305	124.816	110.384	179.161	323.935	90.219	126.765	-111.081	311.81
	304.5	91.4083	141.359	213.986	307.045	81.3592	149.969	-130.165	372.14
	304	91.6713	145.822	261.368	309.388	94.2656	152.418	-120.344	366.822
	303.5	86.4091	202.535	279.237	250.398	130.802	172.379	-75.2744	430.433
	303	50.7071	230.339	254.118	225.199	120.538	206.884	-67.6947	480.339
	302.5	30.3608	229.008	258.633	246.851	94.037	212.117	-71.7407	480.492
	302	43.358	219.784	241.381	284.926	141.046	201.466	-58.8911	517.047
	301.5	57.2805	203.503	245.127	301.943	83.9773	192.414	-48.745	539.978
	301	51.4437	262.7	294.525	311.653	114.22	195.514	-39.4669	589.886
	300.5	37.9481	277.191	300.647	299.82	131.875	219.415	12.552	661.674
	300	35.095	308.934	308.564	310.77	131.65	214.776	48.4566	671.648
	299.5	18.57	336.997	318.536	356.614	132.339	253.789	75.0382	710.285
	299	43.3704	403.978	335.148	352.676	163.731	258.525	125.29	778.791
	298.5	64.0483	460.918	380.249	406.843	212.175	242.241	189.055	876.413
	298	115.691	455.154	360.821	447.421	249.99	270.54	217.295	880.985
	297.5	153.504	446.364	379.544	453.817	315.168	336.654	261.572	896.538
	297	141.959	449.503	408.97	534.306	321.575	314.815	278.027	901.655
	296.5	185.574	496.05	449.523	616.399	326.172	318.03	282.205	921.549
	296	265.568	497.248	427.57	646.431	419.085	352.729	355.742	920.778
	295.5	318.587	570.637	473.249	665.029	458.027	375.971	377.359	962.503
	295	379.495	598.692	516.602	723.281	527.03	404.345	382.379	982.118
	294.5	488.214	623.952	499.888	767.418	570.7	450.093	431.905	1022.64
	294	560.369	645.116	538.554	841.174	600.757	454.801	459.118	1014.48
	293.5	555.743	691.477	543.714	886.173	655.071	510.755	528.037	1053.07
	293	589.429	714.053	590.021	908.326	702.84	553.285	585.777	1009.59
	292.5	653.998	791.07	641.914	953.464	760.923	621.853	623.674	1022.45
	292	696.958	821.733	675.591	996.037	828.997	710.547	653.78	984.434
	291.5	707.4	831.119	727.268	1082.3	867.629	789.366	742.889	992.592
	291	751.37	962.401	754.771	1159.04	889.43	820.608	708.28	1064.35
	290.5	780.698	1017.93	787.976	1221.9	919.943	870.291	778.882	1151.46
	290	824.516	1051.07	826.287	1267.42	1022.39	932.277	837.08	1184.23
	289.5	849.21	1086.48	899.261	1325.37	1046.73	1013.35	874.434	1217
	289	889.695	1148.52	946.893	1431.43	1081.06	1057.54	955.763	1288.15
	288.5	921.352	1195.61	1033.52	1518.35	1125.02	1103.09	1007.89	1296.7
	288	932.702	1278.5	1125.36	1563.68	1169.86	1148.21	1099.16	1417.97
	287.5	940.081	1325.91	1203.13	1622.66	1202.96	1210.83	1189.39	1414.5
	287	991.079	1406.84	1270.6	1704.39	1243.67	1324.06	1208.52	1421.27
	286.5	1088.18	1498.21	1328.55	1839.85	1303.59	1405.14	1301	1483.44
	286	1154	1500.24	1390.78	1892.47	1343.17	1481.99	1329.08	1521.39
	285.5	1189.32	1497.48	1485.63	1977.76	1393.43	1488.97	1437.96	1545.73
	285	1216.29	1592.37	1558.89	2017.36	1452.05	1500.19	1492.19	1617.3
	284.5	1212.9	1648.6	1645.04	2054.24	1479.5	1563.72	1553.93	1690.3
	284	1296.02	1694.17	1665.88	2132.96	1553.67	1597.98	1688.07	1683.63
	283.5	1305.66	1715.93	1747.25	2202.54	1576.53	1668.69	1816.29	1666.78
	283	1357.5	1760.89	1818.3	2369.41	1617.09	1736.12	1911.56	1764.68
	282.5	1406.29	1773.7	1895.26	2383.72	1707.95	1786.93	1921.74	1803.26
	282	1432.22	1831.07	1962.77	2394.24	1808.3	1880.77	2059.9	1900.6
	281.5	1448.07	1869.88	2011.26	2521.45	1878.46	1953.63	2169.12	1944.92
	281	1453.26	1891.86	2061.69	2664.62	1963.85	2032.46	2220.16	1989.24
	280.5	1518.46	1910.26	2136.73	2686.13	2004.18	2087.68	2315.5	2095.24
	280	1555.75	1927.93	2217.36	2802.75	2115.52	2157.65	2406.48	2207.77
	279.5	1610.81	1984.23	2324.59	2888.71	2208.67	2193.93	2491.02	2354.29
	279	1633.29	2073.74	2381.72	3031.12	2316.06	2244.88	2600.62	2465.27
	278.5	1677.41	2128.88	2439.91	3132.48	2361.38	2372.48	2667.99	2641.54
	278	1758.5	2158.92	2557.79	3260	2491.32	2445.71	2824.5	2753.15
	277.5	1846.04	2266.84	2661.08	3384.72	2604.34	2549.88	2898.94	2970.36
	277	1919.78	2298.56	2734.86	3464.75	2710.78	2626.51	2997.63	3133.24
	276.5	2014.43	2370.43	2795.87	3508.35	2835.29	2719.52	3031.05	3254.57
	276	2130.45	2479.65	2882.02	3641.26	2937.03	2788.36	3123.57	3436.28
	275.5	2225.82	2548.33	2938.01	3773.06	3010.18	2852.35	3273.95	3606.61
	275	2282.64	2693.3	3015.61	3958.25	3051.04	2952.51	3402.11	3846.71
	274.5	2405.31	2733.62	3126.97	4067.63	3132.96	3008.41	3505.14	4003.86
	274	2504.68	2928.47	3164.56	4188.74	3237.38	3066.49	3627.3	4218.15
	273.5	2575.54	2994.94	3270.65	4295.61	3323.75	3209.98	3743.22	4407.17
	273	2652.16	3104.04	3332.05	4431.78	3390.01	3309.17	3859.14	4613.24
	272.5	2723.21	3157.29	3398.78	4535.26	3474.44	3417.18	4022.25	4791.99
	272	2853.23	3219.24	3497.37	4671.57	3592.74	3505.61	4087.36	5007.43
	271.5	2953.89	3291.66	3517.4	4828.65	3679.19	3613.67	4175.12	5198.35
	271	3031.7	3403.76	3606.36	4906.99	3729.62	3708.01	4328.54	5433.76
	270.5	3128.7	3517.79	3666.44	5024.68	3821.24	3809.16	4423.94	5669.37
	270	3200.89	3650.02	3781.62	5211.03	3913.13	3841.73	4603.08	5921.98
	269.5	3249.49	3679.17	3848.37	5282.46	3961.57	3950.42	4731.17	6138.4
	269	3311.66	3785.96	3869.56	5370.4	3999.29	4015.5	4835	6368.35
	268.5	3347.66	3803.03	3935.68	5409.12	4060.54	4078.45	4916.64	6514.58
	268	3401.56	3897.82	3941.27	5449.99	4084.26	4115.03	5033.65	6712.65
	267.5	3464.1	3955.91	4008.05	5528.47	4162.32	4144.35	5041.32	6954.02
	267	3525.9	3942.2	4052.89	5642.21	4219.11	4220.24	5117.24	7084.37
	266.5	3553.22	3986.57	4058.95	5683.4	4219.55	4209.15	5158.83	7246.23
	266	3612.76	4038.08	4177.99	5662.89	4288.84	4268.36	5214.66	7428.98
	265.5	3619.57	4069.1	4212.39	5712.49	4306.44	4236.92	5275.34	7533.1
	265	3634.81	4075.83	4226.88	5679.94	4267.59	4273.67	5304.83	7582.8
	264.5	3693.32	4108.01	4243.73	5677.13	4297.12	4233.2	5253.92	7652.8
	264	3685.44	4041.93	4249.07	5721.09	4269.87	4215.83	5188.45	7712.88
	263.5	3631.17	4008.8	4241.91	5616.93	4221.48	4232.66	5129.09	7698.61
	263	3634.63	3949.48	4205.85	5545.97	4169.73	4202.33	5070.1	7639.03
	262.5	3633.74	3898.32	4160.58	5497.95	4156.98	4199.96	4992.16	7603.91
	262	3585.88	3841.32	4135.15	5359.82	4099.52	4133.08	4824.29	7472.63
	261.5	3515.54	3810	4095.31	5279.52	4088.76	4018.58	4716.87	7410.09
	261	3445.41	3672	4004.33	5235.84	4064.82	3935.93	4575.29	7250.36
	260.5	3378.96	3528.88	3913.64	5093.18	3967.29	3795.68	4392.15	7046.85
	260	3271.15	3475.24	3798.12	4873.78	3757.66	3708.34	4235.56	6912.87
	259.5	3162.37	3357.84	3659.73	4684.77	3648.88	3557.05	4044.74	6651.78
	259	3034.36	3250.32	3521.22	4536.41	3513.82	3410.3	3839.49	6408.65
	258.5	2926.34	3127.65	3353.38	4375.78	3355.79	3242.73	3708.04	6129.55
	258	2787.54	3004.24	3187.09	4208.24	3245.26	3113.98	3465.1	5855.13
	257.5	2643.54	2842.47	3009.2	3993.42	3046.64	2906	3254.64	5503.07
	257	2505.32	2664.64	2785.94	3798.6	2853.15	2657.62	3006.69	5153.53
	256.5	2294.98	2519.16	2518.61	3540.42	2578.62	2391.42	2711.84	4813.01
	256	2071.43	2327.54	2365.27	3349.79	2337.23	2111.91	2465.62	4452.85
	255.5	1872.36	2155.56	2132.27	3122.05	2113.06	1961.15	2216.93	4114.24
	255	1651.43	1904.12	1844.7	2868.08	1898.99	1766.15	1984.97	3697.15
	254.5	1426.82	1712.94	1676.13	2562.06	1696.12	1532.23	1749.93	3319.89
	254	1140.53	1509.36	1472.6	2273.96	1407.78	1315.6	1558.96	2987.63
	253.5	928.213	1225.25	1221.52	2024.49	1221.89	993.704	1278.31	2558.85
	253	707.419	974.422	997.683	1818.58	965.134	779.491	1045.64	2140.16
	252.5	429.023	678.661	742.188	1480.35	659.039	494.179	717.202	1765.48
	252	152.015	466.067	499.384	1157.89	377.005	280.78	462.64	1446.3
	251.5	-99.2891	160.344	214.149	837.825	108.323	-21.1379	203.846	1099.61
	251	-396.935	-50.6862	-99.7675	517.889	-144.734	-279.318	-47.4587	729.141
	250.5	-660.243	-207.208	-311.935	215.386	-371.59	-487.472	-304.273	416.923
	250	-845.298	-339.517	-517.037	-31.6044	-492.314	-636.899	-452.587	133.774
	249.5	-1016.19	-540.384	-728.067	-271.979	-718.811	-858.325	-637.27	-177.541
	249	-1202.21	-765.406	-941.703	-532.736	-897.463	-1057.24	-895.576	-456.665
	248.5	-1347.87	-976.15	-1090.75	-701.477	-1095.05	-1310.92	-1077.14	-781.697
	248	-1494.43	-1194.63	-1299.93	-861.605	-1307.92	-1557.86	-1272.2	-1021.91
	247.5	-1590.5	-1358.18	-1414.51	-1045.56	-1519.12	-1697.29	-1505.62	-1304.29
	247	-1711.14	-1502.28	-1587.87	-1230.02	-1685.82	-1814.28	-1672.16	-1554.2
	246.5	-1811.29	-1675.66	-1798.85	-1292.96	-1855.57	-1948.5	-1835.47	-1759.36
	246	-1973.12	-1786.38	-1946.38	-1481.82	-1976.19	-2086.88	-1999.61	-1902.35
	245.5	-2094.84	-1867.72	-2124.2	-1562.2	-2052.8	-2207.18	-2150.31	-2133.53
	245	-2258.82	-1919.79	-2266.6	-1660.51	-2106.01	-2337.35	-2275.95	-2333.81
	244.5	-2339.46	-2039.03	-2324.64	-1728.28	-2232.35	-2362.23	-2370.29	-2432.34
	244	-2363.7	-2155.22	-2384.28	-1741.34	-2349.23	-2430.68	-2421.92	-2506.27
	243.5	-2442.82	-2270.02	-2361.96	-1741.22	-2396.22	-2538.06	-2494.98	-2566.48
	243	-2475.91	-2282.78	-2321.4	-1768.82	-2442.17	-2517.7	-2605.08	-2602.89
	242.5	-2547.36	-2298.34	-2351.78	-1731.29	-2492.04	-2555.44	-2627.9	-2621.68
	242	-2600.66	-2294.18	-2432.53	-1793.14	-2501.53	-2496.25	-2660.34	-2570.26
	241.5	-2656.29	-2330.5	-2498.68	-1793.31	-2540.14	-2411.95	-2644.38	-2529.85
	241	-2711.48	-2367.93	-2556.14	-1811.85	-2466.33	-2466.16	-2595.06	-2527.18
	240.5	-2743.15	-2330.11	-2534.35	-1778.64	-2397.81	-2483.98	-2612.06	-2440.13
	240	-2718	-2270.79	-2463.53	-1853.24	-2322.49	-2438.34	-2584.35	-2366.7
	239.5	-2678.13	-2213.9	-2433.15	-1830.99	-2280.68	-2488.99	-2611.15	-2313.38
	239	-2667.64	-2255.4	-2358.11	-1774.5	-2309.6	-2442.32	-2540.13	-2216.84
	238.5	-2645.33	-2237.24	-2347.21	-1781.06	-2290.48	-2357.89	-2457.07	-2143.88
	238	-2583.67	-2238.01	-2282.62	-1712.68	-2282.22	-2343.05	-2338.47	-2082.47
	237.5	-2500.12	-2244	-2227.51	-1673.87	-2241.89	-2271.69	-2318.77	-2121.93
	237	-2480.57	-2259.4	-2214.13	-1693.81	-2185.87	-2249.33	-2277.38	-2101.05
	236.5	-2409.53	-2296.14	-2215.84	-1637.73	-2126.05	-2171.32	-2128.85	-2009.31
	236	-2343.19	-2238.02	-2193.62	-1596.42	-2059.58	-2153.36	-2105.25	-1920.28
	235.5	-2271.62	-2150.46	-2094.32	-1595.64	-1979.08	-2102.56	-1996.74	-1797.8
	235	-2149.81	-2029.16	-1917.75	-1556.16	-1881.22	-2059.91	-1959.1	-1728.36
	234.5	-2060.47	-1939.26	-1790.27	-1463.55	-1904.52	-2029.92	-1933.37	-1586.76
	234	-2000.49	-1850.73	-1719.05	-1407.56	-1843.29	-1926.95	-1895.66	-1489.71
	233.5	-1962.77	-1852.15	-1658.63	-1381.79	-1786.93	-1847.75	-1758.59	-1417.34
	233	-1909.64	-1825.23	-1595.3	-1288.96	-1796.71	-1755.96	-1641.61	-1315.49
	232.5	-1802.88	-1795.94	-1580.12	-1218.89	-1676.03	-1628.67	-1530.78	-1218.38
	232	-1666.66	-1657.52	-1504.95	-1258.95	-1595.31	-1646.86	-1432.84	-1105.2
	231.5	-1546.15	-1623.72	-1430.29	-1142.54	-1542.06	-1600.52	-1342.03	-1032.81
	231	-1498.93	-1472.99	-1279.92	-1074.53	-1487.62	-1456.41	-1292.23	-861.858
	230.5	-1493.44	-1314.51	-1226.77	-1047.02	-1351.7	-1369.83	-1269.2	-714.606
	230	-1325.34	-1156.81	-1142.76	-944.776	-1260.09	-1272.92	-1112.93	-505.694
	229.5	-1266.35	-997.896	-1083.71	-881.761	-1126.29	-1162.68	-988.917	-327.767
	229	-1151.11	-971.368	-973.812	-863.426	-1052.62	-1101.9	-957.611	-275.17
	228.5	-956.614	-956.998	-952.591	-698.879	-986.735	-1009.1	-866.152	-119.604
	228	-886.385	-952.373	-900.083	-725.346	-880.827	-975.464	-838.872	-8.03089
	227.5	-736.732	-894.94	-763.123	-693.835	-777.129	-882	-729.712	37.8522
	227	-661.501	-750.704	-668.148	-655.444	-781.69	-811.227	-669.81	93.5213
	226.5	-588.229	-640.872	-608.295	-667.004	-664.753	-720.58	-660.18	202.08
	226	-513.805	-617.953	-532.064	-581.236	-674.908	-642.98	-638.241	285.627
	225.5	-469.433	-615.155	-497.423	-385.741	-643.796	-499.621	-501.903	399.122
	225	-489.371	-516.083	-360.488	-307.001	-498.083	-500.225	-509.186	562.898
	224.5	-368.812	-509.302	-340.241	-262.573	-426.571	-551.566	-342.663	688.018
	224	-308.71	-532.279	-350.691	-243.176	-365.805	-496.098	-214.867	792.931
	223.5	-386.037	-559.925	-260.572	-131.716	-257.941	-433.201	-185.455	864.024
	223	-431.54	-585.613	-275.437	-37.9204	-265.372	-486.298	-213.212	953.578
	222.5	-490.821	-510.69	-213.894	55.0446	-244.646	-446.687	-57.0149	1136.57
	222	-548.162	-491.196	-167.566	130.354	-229.972	-351.389	38.2011	1316.84
	221.5	-607.317	-504.143	-221.32	386.594	-120.083	-270.219	169.074	1425.31
	221	-744.357	-498.648	-282.303	555.103	-120.843	-233.434	188.958	1647.48
	220.5	-859.14	-557.356	-370.068	672.29	-23.3662	-192.669	285.608	1920.01
	220	-979.465	-566.282	-480.592	790.554	46.4562	-247.391	411.032	2229.11
	219.5	-1016.67	-544.711	-494.857	920.107	50.7313	-267.473	514.648	2434.46
	219	-970.879	-548.674	-482.263	935.837	103.827	-280.55	447.014	2663
	218.5	-1051.67	-567.332	-499.806	1095.57	51.7341	-139.008	536.211	2902.98
	218	-1213.47	-599.156	-549.676	1369.83	13.9969	-36.1871	480.69	3106.72
	217.5	-1250.74	-601.514	-521.116	1379	12.7997	-72.8877	531.664	3354.74
	217	-1244.32	-560.966	-505.207	1521.21	37.1859	-31.8583	715.103	3607.62
	216.5	-1294.75	-608.824	-478.717	1722.3	101.024	162.385	707.432	3855.03
	216	-1370.77	-676.582	-472.08	1993.21	179.145	100.315	841.821	4002.65
	215.5	-1394.21	-629.471	-301.003	2078.37	79.9355	147.726	964.883	4324.73
	215	-1447.79	-595.397	-200.941	2081.18	181.264	152.715	924.116	4518.58
	214.5	-1440.42	-535.03	-41.505	2086.65	178.3	85.671	1119.95	4793.39
	214	-1319.63	-434.141	75.918	2192.45	225.467	152.168	1136.79	5001.39
	213.5	-1279.98	-371.651	263.628	2389.16	198.795	284.294	1238.97	5145.14
	213	-1247.24	-347.543	358.616	2479.43	255.897	437.448	1379.48	5300.89
	212.5	-1269.41	-253.259	486.473	2613.46	421.72	601.078	1411.21	5484.28
	212	-1276.83	-185.97	586.973	2706.38	418.124	677.016	1650.7	5605.31
	211.5	-1022.05	-187.25	591.667	2654.24	515.049	857.821	1797.48	5757.06
	211	-940.634	-42.5593	802.502	2801.88	728.602	970.434	1896.04	5792.87
	210.5	-838.678	62.4149	901.307	2912.99	930.467	1154.66	1923.24	5806.8
	210	-624.343	215.322	1089.74	2936.29	973.212	1161.91	2056.63	5941.13
	209.5	-444.871	455.445	1316.68	2880.94	1159.89	1354.9	2114.91	5866.77
	209	-158.212	712.994	1329.81	2925.37	1356.51	1456.59	2204.17	5801.73
	208.5	97.3518	765.807	1428.7	2994.2	1480.82	1604.68	2389.21	5715.31
	208	487.882	971.02	1474.39	2970.25	1697.66	1827.32	2542.78	5560.18
	207.5	711.657	1231.78	1609.21	3008.3	1963.15	2018.49	2567.68	5371.62
	207	1046.11	1413.21	1843.43	2897.18	2277.67	2118.56	2627.81	5026.5
	206.5	1423.41	1713.59	2062.05	2832.75	2343.42	2186.09	2562.27	4870.83
	206	1819.69	2024.79	2362.86	2781.69	2569.48	2276.72	2722.43	4559.03
	205.5	2206.36	2411.39	2572.34	2672.55	2763.12	2410.46	2591.32	4344.49
	205	2633.48	2809.77	2811.3	2518.29	2979.77	2562.72	2544.68	4060.29
	204.5	3123.58	2966.93	2783.16	2346.61	2942.01	2628.69	2622.11	3749.84
	204	3427.62	3215.88	2875.1	2036.83	3001.26	2639.79	2692.71	3526.16
	203.5	3754.59	3462.44	2999.88	2005.73	3007.9	2739.84	2665.1	3315.27
	203	4323.59	3619.41	3061.92	1739.25	3085.26	2791.12	2671.49	2877.46
	202.5	4716.18	3757.16	3157.61	1299.96	3028.44	2735.26	2504.17	2467.59
	202	5029.27	3861.86	3052.88	1065.38	3087.94	2668.62	2300.33	2184.07
	201.5	5471.55	3831.43	3032.75	843.114	3027.69	2618.42	2121.52	1848.47
	201	5918.19	3585.5	3008.5	660.544	2826.52	2573.94	1972.51	1603.86
	200.5	6275.92	3489.37	2563.42	692.041	2694.17	2518.92	1945.55	1421.5
	200	6690.98	3169.77	2289.34	416.253	2543.28	2463.65	1670.65	1245.32

## Sheet: CSBII
CSBII	wavelength (nm)	Molar ellipticity (mdeg M-1 cm-1)
		buffer only	150mM KCl	30 wt% 1,3-PDO	60 wt% 1,3-PDO	30 wt% 1,3-PDO + 0.5 wt% PEG8000	30 wt% 1,3-PDO + 1 wt% PEG8000	45 wt% 1,3-PDO	150mM KCl (G-strand only)
	350	-62.3382	-74.951	75.7068	-229.865	-288.184	-381.297	-92.9536	-136.547
	349.5	-88.865	-51.6696	57.7091	-259.353	-292.462	-423.064	-92.102	-90.4539
	349	-69.9974	-76.6764	28.8856	-269.461	-317.458	-421.438	-114.118	-123.53
	348.5	-73.1594	-57.3994	18.6948	-283.662	-312.522	-471.471	-86.2274	-105.392
	348	-36.7152	-51.819	0.14929	-217.152	-302.475	-488.089	-104.918	-101.307
	347.5	-25.2282	-79.2523	-34.361	-220.264	-256.188	-488.268	-111.519	-98.3743
	347	-56.2552	-50.1044	-27.6515	-222.368	-203.006	-489.576	-102.696	-62.084
	346.5	-106.054	-87.9329	-21.5275	-190.087	-222.323	-451.819	-134.948	-34.3105
	346	-112.987	-124.692	-42.039	-193.047	-230.828	-487.45	-115.774	-53.7994
	345.5	-100.064	-144.809	-14.1093	-203.912	-284.969	-469.457	-128.577	-82.2638
	345	-97.5933	-127.843	10.4157	-174.212	-354.818	-451.555	-97.7078	-70.4717
	344.5	-114.249	-104.186	-4.93932	-202.286	-379.283	-449.784	-113.794	-43.0997
	344	-94.2378	-121.609	-25.3519	-188.514	-417.224	-421.707	-100.6	-83.0765
	343.5	-71.4433	-110.266	-28.902	-206.059	-389.305	-430.07	-98.2879	-82.3741
	343	-32.7298	-206.171	-14.5824	-223.626	-411.967	-423.428	-102.35	-144.368
	342.5	-25.368	-162.38	23.192	-225.599	-392.094	-412.39	-68.3708	-132.547
	342	-23.6605	-154.123	10.7104	-245.486	-366.503	-374.231	-107.291	-136.113
	341.5	-56.1438	-137.43	18.243	-304.002	-388.155	-388.924	-79.7669	-137.01
	341	-83.6585	-123.216	24.368	-328.707	-397.733	-393.687	-93.9887	-162.441
	340.5	-89.6772	-135.933	37.9848	-282.291	-414.948	-378.263	-79.1121	-163.674
	340	-64.7163	-94.2534	4.68145	-251.469	-415.027	-361.785	-89.3189	-132.851
	339.5	-78.823	-135.886	-14.2004	-322.483	-393.412	-335.532	-90.3947	-146.562
	339	-104.217	-84.6744	-29.6747	-352.526	-410.175	-359.556	-75.8624	-132.922
	338.5	-105.348	-88.8195	-7.97465	-354.263	-379.929	-391.082	-98.739	-118.484
	338	-89.1908	-122.981	-21.1281	-316.375	-354.022	-399.708	-80.0423	-124.967
	337.5	-73.5995	-119.951	-39.8102	-353.142	-328.138	-423.1	-84.8868	-156.879
	337	-87.1094	-116.595	-30.299	-342.15	-332.395	-404.654	-63.8785	-165.184
	336.5	-133.16	-47.2775	-52.9704	-293.515	-337.343	-386.918	-51.0632	-151.74
	336	-108.976	-53.7651	-97.2217	-267.163	-370.581	-441.47	-64.316	-134.122
	335.5	-183.846	-79.5032	-65.7671	-298.262	-386.881	-439.02	-59.5443	-141.292
	335	-197.658	-45.516	-87.0813	-264.351	-425.176	-426.42	-64.3179	-155.144
	334.5	-159.42	-42.3416	-79.8231	-208.78	-432.767	-395.425	-60.5153	-129.989
	334	-134.353	-24.7998	-104.902	-209.76	-458.903	-430.551	-39.1666	-120.993
	333.5	-115.359	-43.1189	-121.663	-221.858	-461.887	-440.627	-29.8405	-153.517
	333	-92.2366	-20.7592	-71.3191	-221.339	-453.233	-459.638	-52.527	-143.175
	332.5	-62.6829	-17.0673	-66.0657	-177.245	-441.652	-470.775	-61.9073	-122.577
	332	-74.168	-1.2147	-54.855	-88.0515	-412.153	-469.365	-51.3552	-126.472
	331.5	-78.0448	-16.8574	-63.8282	-87.081	-389.221	-440.851	-49.5606	-87.728
	331	-85.1421	6.15454	-57.7634	-25.4172	-387.647	-456.113	-51.879	-124.989
	330.5	-82.9747	-13.5872	-89.4487	-20.8174	-371.04	-516.91	-71.3895	-95.9262
	330	-31.5181	-35.6989	-47.7645	8.56637	-367.932	-532.498	-104.671	-140.701
	329.5	-30.9646	-14.2483	-1.53657	-29.4336	-359.259	-500.919	-93.3223	-134.005
	329	-21.6734	-54.3568	-24.4397	-16.7738	-314.54	-523.609	-120.706	-105.845
	328.5	-4.27444	-25.2694	37.6522	-26.9743	-302.588	-563.722	-108.355	-116.463
	328	-12.5192	-57.0283	47.8295	-31.7205	-317.754	-594.61	-115.602	-145.481
	327.5	1.48746	-75.4881	58.2345	-24.4239	-287.946	-559.767	-134.037	-116.332
	327	-34.5553	-56.0109	91.2625	-16.3986	-282.296	-554.385	-170.061	-146.529
	326.5	-73.2774	-50.3065	93.4816	-43.1832	-306.657	-537	-157.875	-150.991
	326	-72.1479	-64.2999	98.6981	-88.3985	-322.385	-538.198	-98.3587	-153.318
	325.5	-87.557	-85.3795	72.3331	-103.524	-361.481	-556.904	-83.0621	-120.757
	325	-55.7075	-142.139	20.1819	-89.2052	-365.358	-539.854	-82.6683	-186.334
	324.5	-47.9085	-131.073	36.4598	-82.1981	-361.765	-510.054	-80.3004	-173.299
	324	-41.0973	-141.543	23.1852	-80.8113	-373.324	-462.524	-81.0706	-199.714
	323.5	-93.7581	-97.4347	19.3239	-72.0616	-387.291	-435.076	-92.8023	-205.955
	323	-85.0468	-95.6595	19.8009	-43.6972	-370.168	-422.959	-83.9109	-177.433
	322.5	-72.1602	-36.4048	19.2144	8.02962	-365.779	-423.85	-98.0493	-213.489
	322	-68.2304	-48.3351	9.82338	15.812	-390.355	-395.841	-96.8881	-230.286
	321.5	-60.812	-58.9353	2.99849	-7.66961	-365.277	-376.257	-49.1183	-237.332
	321	-79.1498	-77.2007	-1.27967	-47.693	-339.44	-403.251	-49.3103	-204.562
	320.5	-56.2817	-108.305	-74.5037	-81.9509	-299.115	-369.659	-21.0073	-189.21
	320	-43.8191	-98.6591	-107.474	-34.5702	-275.526	-373.154	-0.42391	-200.123
	319.5	-35.3005	-104.757	-160.097	-7.76829	-256.775	-381.2	-6.91254	-177.081
	319	-8.05211	-86.516	-101.208	-30.724	-234.68	-379.989	-1.20868	-216.747
	318.5	-18.3245	-55.385	-77.9278	-31.4885	-261.546	-409.397	-18.9634	-167.594
	318	-43.5264	-39.3371	-95.9488	-44.6818	-254.556	-433.973	-53.0605	-158.933
	317.5	-32.8053	-69.1724	-63.4113	-24.9574	-277.864	-413.687	-36.8365	-138.035
	317	-14.6715	-59.0398	-59.3436	-103.291	-282.594	-413.998	-41.6897	-55.2149
	316.5	-31.8666	-73.832	-73.1872	-171.46	-289.236	-438.8	-41.6887	-69.5521
	316	-30.6464	-117.069	-112.678	-202.64	-323.544	-424.728	-22.5827	-70.5332
	315.5	-53.3634	-103.453	-104.784	-164.692	-333.878	-452.84	-9.4822	-30.5893
	315	-11.368	-94.7621	-123.399	-138.23	-298.985	-420.85	-37.2352	-32.6306
	314.5	-10.3688	-35.8971	-107.318	-107.811	-343.46	-425.963	-24.8128	-41.2659
	314	-29.7964	-20.7749	-83.665	-101.97	-387.649	-471.263	-60.2243	-30.1344
	313.5	-42.887	0.62297	-51.4397	-112.615	-450.21	-476.879	-50.6645	-50.0943
	313	-46.3662	5.74736	1.96409	-125.296	-450.232	-474.856	-68.5977	-34.9835
	312.5	-97.8597	30.1068	-8.42544	-117.895	-459.246	-490.526	-50.5762	-9.31629
	312	-96.5951	40.6133	-34.8021	-121.983	-415.407	-493.634	-73.2704	-28.5257
	311.5	-87.031	53.5522	-8.3411	-168.871	-389.541	-478.145	-38.6583	21.1653
	311	-94.6855	56.4903	-6.85203	-145.079	-380.279	-482.397	-46.1538	22.352
	310.5	-85.5586	45.144	-44.6943	-123.047	-382.178	-497.262	-84.9479	-9.32519
	310	-58.1658	72.2238	-47.6908	-83.8745	-418.44	-502.331	-70.175	-52.6671
	309.5	-45.4709	95.5901	-11.0769	-112.873	-351.028	-480.699	-91.3569	-40.2189
	309	-23.8211	73.4063	-13.5063	-93.2596	-337.917	-500.209	-72.0268	-41.4822
	308.5	-19.8696	53.5815	7.13899	-62.9021	-310.459	-496.287	-76.7791	-67.5473
	308	18.7731	58.6043	-19.0593	-62.3599	-279.222	-473.325	-70.3108	-63.6962
	307.5	23.6416	56.0783	-15.7845	-1.31423	-256.405	-442.512	-99.8303	-72.2727
	307	36.6822	60.1832	3.91558	-34.7415	-237.206	-400.873	-103.321	-94.8597
	306.5	66.9876	59.5349	23.8454	31.1621	-231.154	-427.623	-112.698	-78.4945
	306	91.2544	59.8571	62.7628	23.0934	-253.841	-402.847	-112.387	-64.3389
	305.5	106.926	46.9006	84.616	63.9019	-301.919	-321.219	-91.7983	-35.0707
	305	124.018	84.2497	87.5175	92.4637	-317.507	-311.714	-95.1605	-31.2374
	304.5	131.892	58.6678	111.053	110.031	-351.687	-300.746	-82.288	-27.7628
	304	143.91	81.2676	144.859	114.168	-342.388	-330.746	-60.1797	-7.53048
	303.5	108.788	121.312	186.175	74.7638	-334.815	-283.353	-16.4083	21.7404
	303	98.5944	157.489	127.688	74.3442	-330.123	-248.112	24.1027	62.7703
	302.5	87.1925	143.519	120.214	93.5762	-396.269	-213.47	18.4454	78.8942
	302	67.3512	145.879	157.024	117.903	-365.764	-220.484	23.0085	97.809
	301.5	41.2125	153.69	150.004	106.794	-456.746	-214.691	53.595	157.087
	301	24.0336	206.767	148.829	103.123	-446.569	-186.256	101.895	169.033
	300.5	17.2649	229.102	165.484	92.5483	-427.883	-172.333	122.037	175.25
	300	42.3307	258.179	146.34	102.75	-371.351	-176.54	159.006	156.625
	299.5	101.424	296.092	128.04	84.2389	-384.158	-155.589	196.666	154.73
	299	140.864	321.639	162.597	97.7553	-318.438	-178.689	200.089	107.898
	298.5	142.302	330.477	132.13	160.213	-296.794	-174.417	205.191	92.3563
	298	181.342	344.037	139.782	129.162	-238.171	-168.187	232.291	73.9828
	297.5	206.51	334.306	160.124	139.533	-184.577	-99.0645	255.21	103.902
	297	215.301	320.631	206.529	239.072	-162.131	-122.663	269.237	86.6971
	296.5	253.533	337.529	281.769	333.904	-147.44	-65.8209	300.776	74.6683
	296	298.797	355.729	292.45	390.396	-89.2868	-36.151	297.732	94.5223
	295.5	370.593	439.645	306.879	398.219	-61.6184	-9.71901	362.602	113.223
	295	414.804	511.806	373.383	426.839	9.37304	-42.1119	356.518	132.618
	294.5	505.966	496.799	362.693	510.096	56.1621	14.6934	406.356	99.5245
	294	548.971	521.895	366.189	562.578	117.412	32.6566	450.47	136.85
	293.5	595.442	574.687	385.786	606.947	175.767	91.3424	446.228	126.345
	293	620.431	576.497	426.644	662.292	239.392	150.728	470.805	145.586
	292.5	642.971	649.807	454.378	710.266	288.894	167.833	492.561	169.123
	292	698.93	702.64	502.833	767.627	346.616	251.201	552.515	197.693
	291.5	741.681	745.384	521.235	842.542	346.631	353.855	591.341	223.985
	291	771.139	886.599	557.823	927.187	375.41	419.282	654.639	260.316
	290.5	836.111	964.988	615.25	996.066	448.118	493.458	730.833	310.592
	290	901.382	994.68	621.13	1026.54	524.848	580.956	773.974	317.981
	289.5	975.484	1076.73	679.054	1090.27	590.152	622.476	836.586	333.33
	289	996.898	1129.24	713.888	1166.89	668.745	658.613	856.252	296.269
	288.5	1032.34	1138.56	781.229	1201	719.921	729.833	931.35	314.342
	288	1063.37	1259.59	848.286	1252.3	767.695	793.573	943.985	379.907
	287.5	1135.87	1316.77	962.058	1298.01	803.634	840.037	967.165	426.591
	287	1195.16	1439.5	1044.91	1364.84	849.063	890.871	975.515	483.835
	286.5	1221.35	1507.4	1157.06	1449.46	900.037	926.049	1032.56	568.52
	286	1284.35	1560.46	1212.5	1456.78	970.629	998.829	1118.19	592.479
	285.5	1350.62	1597.67	1331.31	1486.51	1058.07	1050.33	1162.54	666.17
	285	1359.72	1619.08	1442.66	1521.69	1075.63	1087.48	1193.75	716.36
	284.5	1366.54	1686.62	1550.46	1608.64	1130.55	1088.81	1248.42	766.166
	284	1430.31	1700.7	1575.44	1690.24	1206.07	1144.11	1309.31	790.293
	283.5	1384.11	1726.94	1664.72	1722.12	1249.94	1229.32	1347.08	870.54
	283	1400.33	1810.41	1748.21	1842.46	1315.93	1284.64	1375.66	1002.39
	282.5	1444.7	1829.9	1829.74	1851.78	1374.57	1320.99	1478.14	1109.71
	282	1464.18	1913.98	1930.21	1896.28	1433.43	1441.71	1577.11	1230.07
	281.5	1476.92	1931.94	1997.28	1953.93	1546.72	1559.19	1666.75	1318.13
	281	1471.23	1949.62	2112.64	2023.27	1643.99	1653.91	1798.44	1405.22
	280.5	1480.88	1967.04	2171.81	2022.72	1698.77	1764.39	1862.71	1452.83
	280	1506.22	2074.66	2269.94	2130.77	1807.88	1913.95	1985.92	1473.54
	279.5	1513.26	2145.86	2340.62	2249.4	1936.16	1981.08	2060.07	1626.84
	279	1513.86	2207.91	2397.33	2375.63	1965.89	2053.25	2135.91	1777.45
	278.5	1505.51	2323.69	2449.96	2478.03	2053.56	2152.83	2231.45	1887.93
	278	1572.16	2401.14	2549.48	2584.07	2199.59	2259.47	2341.6	2014.58
	277.5	1602.22	2501.82	2685.8	2641.63	2328.45	2338.54	2466.66	2200.99
	277	1737.58	2549.1	2729.2	2719.15	2447.55	2421.88	2507.81	2344.57
	276.5	1844.27	2624.4	2796.35	2807.15	2558.38	2498.35	2584.25	2465.16
	276	1859.27	2733.38	2894.69	2914.23	2646.87	2571.66	2672.58	2642.93
	275.5	1899.75	2804.03	2994.08	3033.15	2741.73	2670.31	2697.68	2783.58
	275	1938.8	2908.2	3036.06	3205.4	2818.76	2748.84	2824.31	2947.56
	274.5	2034.15	2978.71	3142.83	3353.93	2878.78	2786.87	2890.44	3143.54
	274	2082.82	3033.03	3195.19	3499.25	2997.06	2893.31	3021.01	3365.71
	273.5	2153.33	3061.16	3278.4	3565.3	3098.27	2995.21	3107.77	3613.95
	273	2236.19	3101.48	3382.86	3684.41	3155.03	3110.2	3160.91	3832.62
	272.5	2282.05	3150.22	3513.43	3757.32	3239.28	3219.58	3297.66	4051.18
	272	2391.09	3187.32	3612.08	3846.3	3381.53	3336.69	3458.59	4232.83
	271.5	2449.38	3255.29	3693.88	4010.26	3483.51	3434.61	3520.85	4450.98
	271	2492.16	3333.35	3773.87	4134.29	3525.62	3541.94	3632.32	4647.65
	270.5	2496.85	3444.72	3877.16	4275.58	3601.89	3638.23	3758.11	4935.14
	270	2485.36	3524.91	3982.82	4420.57	3709.55	3732.57	3881.67	5118.3
	269.5	2559.56	3582.35	4032.86	4484.32	3782.21	3903.86	4003.86	5348.8
	269	2641.66	3672.54	4140.36	4577.06	3884.88	3945.62	4143.2	5632.17
	268.5	2690.17	3703.34	4263.83	4648.81	3984.69	4053.34	4236.17	5799.63
	268	2725	3778.78	4334.58	4677.61	4005.84	4197.26	4288.42	6011.05
	267.5	2794.48	3838.97	4362.42	4750.5	4143.21	4233.82	4388.74	6194.78
	267	2848.42	3929.52	4397.59	4829.52	4211.63	4272.99	4456.37	6411.06
	266.5	2849.17	3971.67	4460.75	4912.62	4258.29	4287.25	4590.57	6554.62
	266	2868.04	4063.01	4525.64	4951.74	4331.23	4362.18	4617.08	6708.78
	265.5	2920.31	4084.71	4581.31	4988.69	4437.8	4439.93	4649.53	6877.8
	265	2982.91	4143.92	4627.67	4973.41	4448.98	4489.08	4633.67	7039.44
	264.5	3006.34	4167.27	4681.28	5011.85	4496.54	4501.09	4642.42	7155.42
	264	3047.87	4132.53	4671.92	5063.12	4525.12	4557.39	4644.29	7275.81
	263.5	3047	4133.12	4683.83	4995.82	4571.38	4556.63	4665.33	7295.18
	263	3077.88	4058.57	4634.17	4991.4	4502.07	4520.38	4662.04	7354.75
	262.5	3053.69	4055.36	4618.21	5006.59	4502.25	4480.66	4647.06	7308.84
	262	2993.45	3966.36	4533.83	4997.6	4416.85	4427.22	4610.92	7334.72
	261.5	2925.35	3872.47	4462.1	4947.07	4429.42	4357.48	4584.73	7315.09
	261	2901.82	3787.75	4353.03	4929.65	4382.09	4303.31	4496	7297.4
	260.5	2847.38	3668.03	4316.68	4838.37	4282.74	4199.23	4377.14	7156.13
	260	2745.39	3545.16	4193.62	4680.33	4153.79	4145.16	4256.32	7054.21
	259.5	2693.66	3403.04	4039.24	4497.99	4050.22	4014.28	4171.54	6871.03
	259	2624.81	3255.1	3880.59	4398.49	3933.06	3891.44	4082.31	6712.55
	258.5	2540.21	3126.85	3704.81	4311.24	3785.85	3712.67	3954.08	6506.65
	258	2405.36	2962.23	3515.81	4150.21	3592.97	3575.67	3787.76	6230.47
	257.5	2301.08	2781.13	3327.61	3980.67	3418.41	3375.3	3672.59	5993.71
	257	2232.22	2596.83	3139.27	3761.34	3196.95	3155.43	3431.49	5678.92
	256.5	2040.95	2476.94	2910.73	3482.23	2990.05	2908.09	3188.39	5345.67
	256	1890.23	2276.87	2732.59	3224.56	2765.68	2712.74	2955.62	5079.92
	255.5	1745.13	2160.93	2510.96	3000.3	2561.21	2559.61	2775.81	4775.06
	255	1644.54	2009.5	2314.62	2812.01	2329.77	2351.44	2538.73	4446.52
	254.5	1449.78	1798.96	2135.82	2558.52	2116.22	2035.11	2228.19	4043.18
	254	1308.68	1576.85	1891.34	2336.11	1888.01	1831.84	2053.26	3736.16
	253.5	1174.7	1393.37	1649.79	2085.59	1643.16	1485.13	1800.25	3319.48
	253	1030.15	1204.06	1504.76	1907.92	1395.88	1271.61	1547.99	2967.7
	252.5	873.07	997.135	1285.79	1588.94	1099.57	970.283	1258.04	2566.99
	252	689.965	793.227	1073.65	1249.93	824.602	722.379	1047.36	2279.75
	251.5	542.031	611.114	811.784	1000.8	568.422	514.146	815.309	1858.33
	251	391.791	432.513	551.464	788.194	297.327	247.842	543.707	1401.06
	250.5	235.84	288.647	331.712	496.805	111.478	21.9787	343.266	1112.24
	250	102.74	170.545	154.748	257.762	-57.1894	-145.519	108.189	798.235
	249.5	32.2557	-23.8477	-38.2424	70.6411	-243.395	-343.508	-61.092	448.941
	249	-102.814	-204.902	-253.518	-86.5149	-456.211	-552.278	-294.299	68.8106
	248.5	-252.204	-403.235	-442.917	-279.632	-644.417	-833.684	-480.971	-284.554
	248	-351.441	-560.82	-624.59	-468.825	-856.406	-1037.57	-640.345	-522.284
	247.5	-489.979	-695.631	-777.287	-643.225	-1044.64	-1144.01	-758.116	-805.711
	247	-603.114	-840.678	-909.155	-789.931	-1229.46	-1264.94	-951.749	-1073.96
	246.5	-683.858	-1001.94	-1085.4	-900.893	-1349.44	-1363.59	-1140.03	-1259.3
	246	-877.12	-1076.26	-1303.08	-1082.88	-1489.47	-1530.58	-1345.49	-1516.19
	245.5	-1006.45	-1118.83	-1467.34	-1105.2	-1661.87	-1709.41	-1432.65	-1753.52
	245	-1167.65	-1182.82	-1596.43	-1238.01	-1749	-1841.38	-1504.39	-1956.45
	244.5	-1303.59	-1375.36	-1659.36	-1392.6	-1848.78	-1905.6	-1545.15	-2027.87
	244	-1364.96	-1448.2	-1781.26	-1436.86	-1978.29	-1999.06	-1681.53	-2171.82
	243.5	-1468.18	-1527.7	-1815.01	-1451.63	-2005.64	-2133.8	-1735.25	-2224.06
	243	-1592.23	-1599.38	-1818.37	-1530.04	-2054.73	-2173.3	-1778.04	-2210.64
	242.5	-1670.09	-1671.37	-1834.23	-1592.32	-2119.58	-2200.17	-1786.78	-2208.81
	242	-1713.62	-1692.98	-1833.93	-1610.86	-2133.59	-2195.69	-1810.17	-2177.64
	241.5	-1871.8	-1758.44	-1971.23	-1717.35	-2174.31	-2166.17	-1868.07	-2258.1
	241	-1887.54	-1799.25	-2007.38	-1757.56	-2182.9	-2191.16	-1882.31	-2242.89
	240.5	-1918.51	-1770.85	-2001.58	-1773.66	-2124.39	-2237.59	-1838.35	-2250.27
	240	-1977.35	-1785.3	-1921.08	-1788.59	-2129.01	-2236.67	-1807.06	-2220.58
	239.5	-1934.83	-1806.22	-1890.87	-1806.85	-2122.21	-2215.5	-1697.63	-2130.42
	239	-1902.16	-1822.35	-1822.52	-1873.08	-2124.93	-2161.93	-1705.11	-2123.48
	238.5	-1892.74	-1855.96	-1794.11	-1835.07	-2016.51	-2072.2	-1754.44	-2049.31
	238	-1837.88	-1905.29	-1719.57	-1793.8	-1988.45	-2097.32	-1793.36	-1974.78
	237.5	-1783.83	-1893.61	-1678.82	-1800.3	-1874.16	-1985.81	-1759.94	-1914.36
	237	-1744.77	-1918.58	-1638.86	-1780.82	-1836.75	-1963.19	-1725.69	-1806.18
	236.5	-1694.81	-1899.91	-1558.02	-1729.61	-1829.72	-1902.07	-1644.02	-1721.99
	236	-1674.29	-1836.22	-1509.82	-1693.21	-1827.75	-1886.62	-1639.51	-1692.44
	235.5	-1694.62	-1794.89	-1481.14	-1595.07	-1779.01	-1841.76	-1624.41	-1587.12
	235	-1604.93	-1725.83	-1359.68	-1542.82	-1768.31	-1834.68	-1561.88	-1496.06
	234.5	-1547.71	-1687.16	-1258.83	-1468.92	-1720.48	-1850.42	-1523.05	-1403.58
	234	-1547.27	-1578.85	-1222.27	-1469.87	-1644.49	-1732.07	-1481.65	-1358
	233.5	-1500.43	-1530.04	-1192.5	-1431.64	-1604.42	-1724.31	-1491.76	-1267.94
	233	-1475.47	-1490.71	-1168.93	-1378.7	-1554.5	-1674.11	-1411.95	-1195.73
	232.5	-1390.98	-1469.88	-1117.7	-1302.01	-1388.48	-1608.18	-1401.66	-1136.76
	232	-1341.71	-1393.23	-1072.06	-1301.26	-1355.15	-1551.35	-1306.63	-1116.52
	231.5	-1272.52	-1277.79	-1010.22	-1257.63	-1319.99	-1535.36	-1281.88	-1076.31
	231	-1206.81	-1167.47	-972.609	-1183.82	-1345.39	-1470.68	-1231.53	-954.984
	230.5	-1266.58	-1119.51	-778.72	-1093.54	-1279.93	-1447	-1065.75	-854.908
	230	-1163.46	-1019.05	-799.022	-1028.37	-1164.29	-1306.01	-1017.04	-832.425
	229.5	-1141.42	-991.071	-831.468	-972.415	-1071.99	-1258.88	-949.121	-749.497
	229	-1057.69	-940.598	-752.553	-1010.82	-1019.97	-1145.25	-895.212	-669.897
	228.5	-893.472	-793.926	-641.756	-905.421	-921.281	-1070.49	-822.877	-623.129
	228	-826.688	-803.026	-609.889	-879.328	-759.487	-927.453	-743.167	-598.646
	227.5	-651.455	-733.291	-487.264	-881.102	-729.708	-900.488	-707.453	-479.463
	227	-638.268	-694.391	-417.315	-748.699	-702.403	-796.342	-604.079	-332.264
	226.5	-532.394	-621.9	-332.386	-719.819	-652.223	-677.515	-481.873	-221.018
	226	-498.294	-530.122	-236.749	-619.1	-677.064	-558.609	-371.066	-153.999
	225.5	-514.564	-464.461	-206.923	-538.155	-636.756	-522.414	-280.604	-20.2964
	225	-465.859	-360.907	-92.4258	-415.461	-532.956	-491.662	-173.176	126.434
	224.5	-443.719	-330.898	-2.92287	-385.593	-393.19	-452.504	-196.677	190.06
	224	-348.379	-281.939	-12.5853	-405.087	-290.063	-336.609	-176.03	287.403
	223.5	-350.476	-263.598	100.931	-273.297	-176.993	-228.386	-82.7837	417.414
	223	-267.074	-251.314	186.964	-156.608	-198.936	-234.101	2.61427	459.974
	222.5	-206.489	-177.213	287.89	-142.356	-66.2464	-185.65	24.2696	567.348
	222	-239.748	-121.924	345.066	-87.9777	17.0847	-131.839	171.398	689.23
	221.5	-229.505	-60.3404	428.921	92.1915	101.763	11.5306	292.485	843.782
	221	-272.65	-37.2719	379.996	230.872	167.08	137.555	342.736	982.418
	220.5	-271.568	-1.48908	475.656	402.547	324.924	154.488	382.411	1068
	220	-396.934	60.5787	469.452	507.27	393.244	58.7796	436.703	1192.83
	219.5	-413.811	55.2385	500.258	519.238	430.96	66.1504	388.499	1307.42
	219	-398.133	97.7442	661.454	626.426	495.938	242.255	419.855	1471.08
	218.5	-429.755	54.1371	650.413	789.925	540.493	458.144	546.075	1681.78
	218	-561.337	85.7993	610.728	998.127	582.669	545.845	679.732	1798.97
	217.5	-519.536	163.346	650.526	1058.7	581.54	672.136	774.19	1972.84
	217	-525.697	167.651	681.796	1089.56	638.744	717.088	851.909	2149.39
	216.5	-646.857	194.364	714.329	1131.3	771.781	882.379	881.397	2360.39
	216	-732.711	208.499	845.698	1339.93	820.137	910.885	979.993	2547.52
	215.5	-767.169	208.769	967.949	1374.84	885.982	1075.75	987.686	2749.23
	215	-748.067	149.761	1030.99	1478.46	1124.08	1029.08	1081.11	2995.7
	214.5	-856.537	181.546	1146.62	1543.33	1116.46	954.681	1199.73	3202.3
	214	-958.329	256.784	1297.14	1587.75	1141.05	1071.85	1294.66	3405.92
	213.5	-945.162	289.419	1349.3	1702.29	1197.19	1308.47	1333.87	3697.46
	213	-963.281	348.953	1349.2	1857.56	1259.96	1514.38	1497.81	3956.94
	212.5	-900.821	380.642	1380.77	2047.71	1513.99	1648.43	1580.9	4196.57
	212	-943.876	396.717	1541.94	2057.99	1615.71	1697.6	1479.91	4297.12
	211.5	-756.727	494.844	1620.09	1983.61	1795.28	1804.09	1579.02	4459.19
	211	-625.839	612.22	1707.08	2176.08	1862.62	1936.83	1625.74	4656.1
	210.5	-595.935	779.735	1760.21	2189.1	1985.8	2005.96	1721.96	4697.11
	210	-377.43	967.827	1971.3	2344.95	1961.33	2054.2	1959.4	4758.77
	209.5	-138.217	1044.73	2124.45	2295.76	2138.87	2205.81	2091.61	4837.06
	209	136.745	1273.05	2025.81	2448.59	2199.47	2222.79	2165.68	4914.97
	208.5	339.573	1484.85	2028.41	2539.52	2143.85	2432.74	2269.74	4911.46
	208	701.706	1701.69	2039.7	2506.91	2214.65	2548.42	2359.27	4869.37
	207.5	1077.14	1913.74	2105.83	2752.58	2227	2619.42	2336.77	4756.78
	207	1408.46	1999.59	2191.63	2683.73	2432.29	2676.02	2426.87	4582.57
	206.5	1774.23	2322.06	2249.69	2771.44	2424.27	2586.33	2534.34	4420.71
	206	2166	2548.36	2330.21	2745.48	2456.55	2669.97	2688.71	4212.37
	205.5	2571.69	2722.79	2346.43	2664.05	2335.2	2778.23	2763.94	4093.55
	205	2860.48	2920.52	2346.93	2579.83	2341.41	2847.9	2864.58	3800.24
	204.5	3242.05	2980.87	2186.63	2452.33	2332.38	2691.58	2822.92	3690.82
	204	3623.2	3129.81	2199.97	2487.43	2269.25	2606.64	2723.74	3509.39
	203.5	3838.62	3249.26	2076.79	2409.72	2111.4	2678.49	2372.17	3205.56
	203	4270.69	3431.65	2016.36	2290.69	2037.16	2482.9	2164.87	2976.44
	202.5	4436.26	3372.3	2082.9	2013.9	1814.58	2346.85	1981.78	2731.86
	202	4643.95	3360.26	1870.73	2011.62	1849.8	2146.32	1564.33	2599.44
	201.5	5094.37	3106.3	1847.63	1662.63	1847.51	2011.1	1436.65	2154.07
	201	5473.85	2960.81	1901.23	1271.09	1534.27	1918.71	1343.63	1947.23
	200.5	5757.49	2965.9	1653.15	1332.53	1397.45	1816.42	1135.75	1638.47
	200	5986.35	2817.77	1445.84	1030.87	1261.02	1573.21	956.497	1510.45
