# Supplementary material for: Predictability of environment-dependent formation of G-quadruplex DNAs in human mitochondria
Source: Commun Chem. 2025 May 3;8:135. doi: 10.1038/s42004-025-01532-z (PMC12049430; doi:10.1038/s42004-025-01532-z)
Supplement: Supplementary file 4 — Supplementary Data 2 [file 42004_2025_1532_MOESM4_ESM.xlsx]

## Sheet: GFP reporter assay
Fluorescence intensity of GFP relative to that of CFP (GFP/CFP)
	Mean	SD	n	Normalized mean	Normalized SD
L	2.1014	0.23206	3	1	0.11043
D2	1.6765	0.52011	3	0.7978	0.24751
D4	1.5063	0.23373	3	0.7168	0.11122
