# Supplementary material for: Predictability of environment-dependent formation of G-quadruplex DNAs in human mitochondria
Source: Commun Chem. 2025 May 3;8:135. doi: 10.1038/s42004-025-01532-z (PMC12049430; doi:10.1038/s42004-025-01532-z)
Supplement: Supplementary file 5 — Supplementary Data 3 [file 42004_2025_1532_MOESM5_ESM.xlsx]

## Sheet: Native PAGE
	Lane	Sequence	LAU-BG (band 1)	LAU-BG (band 2)
L D1 D2 T1
	1	L	2968.62
	2	L	-69.29
	3	L	12333.7	-262.89
	4	D1	9063.98
	5	D1	9496.66
	6	D1	17912.4	653.14
	7	D2	13252.8
	8	D2	1468.53
	9	D2	20793.8	-169.85
T2
	1	L	25925.9
	2	L	4321.61
	3	L	52113.5	149.74
	4	D1	35956.6
	5	D1	29276.2
	6	D1	75917.7	546.34
	7	D2	36946.7
	8	D2	9287.2
	9	D2	143783	-326.38
T3
	1	L	7309.91
	2	L	504.65
	3	L	22597.4	42.89
	4	D1	12974.2
	5	D1	15873.9
	6	D1	29714.5	754.51
	7	D2	16404.2
	8	D2	3967.42
	9	D2	36871.3	-56.12
mt P T1
	1	mt6363	12692.5
	2	mt6363	2937.32
	3	mt6363	23880.5	678.04
	4	PMPS	19772.8
	5	PMPS	4576.59
	6	PMPS	25343.4	1519.35
T2
	1	mt6363	30377.5
	2	mt6363	4543.37
	3	mt6363	57452.6	1570.07
	4	PMPS	33100.5
	5	PMPS	6206.24
	6	PMPS	54841.3	1997.73
T3
	1	mt6363	28231.3
	2	mt6363	5077.54
	3	mt6363	55798.2	1772.58
	4	PMPS	36046.3
	5	PMPS	6692.11
	6	PMPS	64027.3	5778.81
D4 K P T1
	1	D4	27794.8
	2	D4	9952.57
	3	D4	50779.5	250.66
	4	KSS	52300.2
	5	KSS	38.29
	6	KSS	101568	-618.8
	7	HRCC	27180.7
	8	HRCC	-121.73
	9	HRCC	70519.9	109.82
T2
	1	D4	19176.1
	2	D4	11547.1
	3	D4	33796.6	536.79
	4	KSS	40441.8
	5	KSS	-168.13
	6	KSS	61093.5	-477.98
	7	HRCC	27484
	8	HRCC	34.72
	9	HRCC	60725.4	-135.38
T3
	1	D4	11851.4
	2	D4	5662.83
	3	D4	24505.6	77.63
	4	KSS	25245.7
	5	KSS	-20.58
	6	KSS	46934.2	-212.91
	7	HRCC	13938.7
	8	HRCC	-66.38
	9	HRCC	41887.3	-173.16
CSBII T3
	1	CSBII	49126.5
	2	CSBII	2527.08
	3	CSBII	71835.8	-140.16
T5
	1	CSBII	22467
	2	CSBII	163.99
	3	CSBII	34505.2	51.31
T6
	1	CSBII	10694
	2	CSBII	704.6
	3	CSBII	23635.1	-42.01
