# Supplementary material for: Predictability of environment-dependent formation of G-quadruplex DNAs in human mitochondria
Source: Commun Chem. 2025 May 3;8:135. doi: 10.1038/s42004-025-01532-z (PMC12049430; doi:10.1038/s42004-025-01532-z)
Supplement: Supplementary file 6 — Supplementary Data 4 [file 42004_2025_1532_MOESM6_ESM.xlsx]

## Sheet: NMM assay data
	L									D1									D2									D4									mt6363									CSBII
Buffer-corrected Duplex NMM fluorescence Intensities (arbitrary unit)	WAVELENGTH (nm)	buffer only	150mM KCl	30 wt% 1,3-PDO	45 wt% 1,3-PDO	60 wt% 1,3-PDO	30 wt% 1,3-PDO + 0.5 wt% PEG8000	30 wt% 1,3-PDO + 1 wt% PEG8000		WAVELENGTH (nm)	buffer only	150mM KCl	30 wt% 1,3-PDO	45 wt% 1,3-PDO	60 wt% 1,3-PDO	30 wt% 1,3-PDO + 0.5 wt% PEG8000	30 wt% 1,3-PDO + 1 wt% PEG8000		WAVELENGTH (nm)	buffer only	150mM KCl	30 wt% 1,3-PDO	45 wt% 1,3-PDO	60 wt% 1,3-PDO	30 wt% 1,3-PDO + 0.5 wt% PEG8000	30 wt% 1,3-PDO + 1 wt% PEG8000		WAVELENGTH (nm)	buffer only	150mM KCl	30 wt% 1,3-PDO	45 wt% 1,3-PDO	60 wt% 1,3-PDO	30 wt% 1,3-PDO + 0.5 wt% PEG8000	30 wt% 1,3-PDO + 1 wt% PEG8000		WAVELENGTH (nm)	buffer only	150mM KCl	30 wt% 1,3-PDO	45 wt% 1,3-PDO	60 wt% 1,3-PDO	30 wt% 1,3-PDO + 0.5 wt% PEG8000	30 wt% 1,3-PDO + 1 wt% PEG8000		WAVELENGTH	buffer only	150mM KCl	30 wt% 1,3-PDO
	560	3	0	3	2	7	-1	-39		560	-77	-71	-48	-58	-109	-97	-14		560	-73	-62	-18	-54	-87	-45	-10		560	-70	-60	-44	-86	-131	-74	-19		560	-75	-72	-48	-66	-109	-79	7		560	-74	-73	-33
	565	-1	1	-4	2	6	4	-38		565	-77	-42	-57	-50	-87	-89	-3		565	-70	-38	-5	-43	-61	-35	-3		565	-74	-34	-46	-81	-108	-59	-25		565	-69	-36	-52	-57	-84	-70	6		565	-64	-50	-51
	570	3	-4	2	12	14	2	-6		570	-79	-70	-42	2	-52	-58	9		570	-72	-54	49	9	0	22	46		570	-73	-50	-13	-25	-38	12	62		570	-72	-58	-26	-15	-36	-36	41		570	-73	-51	-14
	575	-4	-5	14	12	21	2	25		575	-43	-16	-7	66	-3	-20	67		575	-33	2	125	94	58	121	123		575	-35	30	43	47	15	81	130		575	-37	-4	12	61	4	33	98		575	-25	10	38
	580	4	-12	17	17	21	-4	86		580	-41	-48	16	123	86	49	149		580	-31	-9	187	139	201	239	221		580	-45	24	92	69	110	215	234		580	-40	-13	44	95	105	82	166		580	-34	-3	56
	585	7	-1	23	10	30	11	115		585	1	6	124	237	163	112	219		585	11	38	369	285	303	347	320		585	6	99	224	188	223	341	341		585	11	62	138	205	193	169	227		585	10	56	194
	590	7	-14	24	26	31	6	183		590	25	61	177	394	245	196	273		590	33	116	576	465	446	564	470		590	23	189	361	341	385	542	505		590	31	129	200	355	319	297	307		590	33	117	271
	595	18	-7	40	51	59	14	334		595	76	116	357	674	420	356	523		595	77	212	1063	776	903	1115	890		595	55	387	742	606	736	988	1029		595	67	253	415	576	609	513	601		595	100	248	468
	600	30	-2	91	96	90	29	628		600	126	225	608	1164	837	658	895		600	173	444	1987	1394	1694	2067	1674		600	134	799	1289	1091	1390	1786	1884		600	154	451	728	1040	1096	886	1031		600	200	476	826
	605	38	-22	139	122	139	35	963		605	235	373	934	1867	1369	1022	1486		605	312	716	3122	2263	2650	3247	2553		605	274	1435	2114	1756	2241	2827	2893		605	286	829	1132	1657	1719	1440	1605		605	338	869	1337
	610	23	-16	124	161	199	54	1218		610	331	561	1204	2413	1712	1300	1859		610	413	972	3794	2856	3210	3835	3045		610	358	2003	2590	2290	2802	3637	3653		610	380	1207	1400	2115	2105	1802	1971		610	414	1154	1701
	615	33	-7	137	175	131	47	1322		615	437	657	1289	2639	1826	1424	1972		615	503	1013	3697	3107	3338	3934	3145		615	479	2262	2809	2483	2992	3775	3803		615	447	1483	1540	2277	2337	2019	2083		615	555	1265	1774
	620	33	-17	114	170	162	74	1320		620	415	675	1262	2533	1722	1338	1938		620	428	956	3247	2895	2967	3300	2933		620	463	2154	2362	2488	2603	3434	3249		620	439	1476	1472	2167	2155	1805	1939		620	516	1234	1651
	625	49	-20	139	142	154	52	1131		625	366	649	1144	2284	1603	1201	1731		625	396	852	2596	2586	2535	2694	2464		625	408	1894	2081	2203	2163	2927	2730		625	405	1337	1279	1959	1968	1589	1780		625	487	1091	1419
	630	79	-26	82	118	142	42	1044		630	415	547	1126	2111	1501	1215	1629		630	415	733	2392	2351	2353	2475	2260		630	458	1636	1879	2117	2056	2617	2526		630	402	1162	1235	1890	1751	1498	1640		630	453	967	1297
	635	60	-24	178	148	199	66	1144		635	387	601	1158	2269	1479	1149	1731		635	452	802	2246	2496	2316	2368	2378		635	511	1706	1838	2111	2000	2621	2521		635	422	1198	1269	1944	1783	1539	1717		635	494	892	1447
	640	57	-23	150	95	73	56	1151		640	343	595	1072	2223	1595	1310	1808		640	394	782	2288	2472	2465	2564	2433		640	471	1958	1857	2197	1971	2728	2615		640	350	1258	1289	1986	1759	1600	1737		640	436	916	1333
	645	60	-22	145	153	154	56	1165		645	484	634	1225	2410	1628	1242	1852		645	509	791	2513	2622	2561	2641	2528		645	645	2340	2093	2441	2187	2993	2786		645	481	1302	1381	2050	1908	1554	1707		645	560	1062	1461
	650	61	18	222	87	205	89	1286		650	476	707	1184	2560	1733	1362	1792		650	488	946	2607	2748	2624	2969	2686		650	656	2460	2099	2482	2312	3165	3006		650	487	1455	1368	2180	2128	1795	1829		650	567	1177	1485
	655	101	-37	156	174	151	38	1370		655	471	642	1450	2697	1922	1484	2023		655	581	924	2960	3056	2934	3180	2895		655	751	2689	2342	2666	2645	3418	3339		655	537	1539	1436	2524	2321	1756	1940		655	675	1050	1788
	660	39	15	93	195	242	49	1378		660	572	695	1409	2706	1957	1561	2003		660	594	1022	3308	3073	3367	3502	3015		660	858	2733	2676	2947	2765	3659	3763		660	581	1612	1629	2487	2400	1951	2167		660	682	1211	1814
Buffer-corrected G-rich strand NMM fluorescence intensities (arbitrary unit)	WAVELENGTH (nm)	150mM KCl								WAVELENGTH (nm)	150mM KCl								WAVELENGTH (nm)		150mM KCl	30 wt% 1,3-PDO	45 wt% 1,3-PDO	60 wt% 1,3-PDO	30 wt% 1,3-PDO + 0.5 wt% PEG8000	30 wt% 1,3-PDO + 1 wt% PEG8000		WAVELENGTH (nm)		150mM KCl	30 wt% 1,3-PDO	45 wt% 1,3-PDO	60 wt% 1,3-PDO	30 wt% 1,3-PDO + 0.5 wt% PEG8000	30 wt% 1,3-PDO + 1 wt% PEG8000		WAVELENGTH (nm)		150mM KCl	30 wt% 1,3-PDO	45 wt% 1,3-PDO	60 wt% 1,3-PDO	30 wt% 1,3-PDO + 0.5 wt% PEG8000	30 wt% 1,3-PDO + 1 wt% PEG8000		WAVELENGTH		150mM KCl	30 wt% 1,3-PDO
	560	-75								560	-49								560		-39	-33	-65	-133	-54	-20		560		-43	-36	-92	-128	-82	-35		560		-51	-43	-87	-119	-80	-42		560		7	-38
	565	-58								565	-15								565		18	-35	-64	-102	-29	-12		565		-4	-31	-92	-93	-67	-37		565		-6	-28	-88	-100	-55	-38		565		35	-54
	570	-78								570	-47								570		19	23	-10	-48	37	53		570		22	26	-41	-31	-20	15		570		3	10	-27	-31	-4	3		570		32	-10
	575	-35								575	23								575		117	91	92	19	143	102		575		142	89	10	23	58	61		575		100	78	41	10	76	44		575		91	27
	580	-58								580	-11								580		164	161	139	126	266	218		580		199	162	19	146	135	130		580		141	135	68	131	157	101		580		90	65
	585	-19								585	55								585		301	321	281	258	421	328		585		386	329	124	259	262	202		585		228	274	184	223	275	176		585		173	203
	590	29								590	101								590		484	512	457	424	635	494		590		607	495	246	425	405	297		590		394	437	375	397	457	269		590		297	285
	595	64								595	184								595		974	986	840	933	1211	967		595		1156	975	427	860	755	602		595		727	830	602	804	866	497		595		455	587
	600	142								600	331								600		1921	1803	1497	1844	2410	1791		600		2371	1887	775	1809	1548	1124		600		1534	1608	1104	1514	1650	930		600		874	970
	605	283								605	592								605		3080	2926	2388	2888	3599	2815		605		4087	2948	1276	2886	2401	1771		605		2753	2657	1747	2401	2607	1534		605		1433	1593
	610	406								610	810								610		3868	3442	3062	3538	4499	3459		610		5141	3670	1655	3558	2994	2246		610		3430	3281	2284	3181	3310	1888		610		1905	2091
	615	423								615	861								615		3835	3528	3297	3485	4418	3564		615		5538	3709	1816	3481	3073	2387		615		3766	3414	2545	3274	3453	1997		615		1960	2161
	620	487								620	859								620		3207	3094	3155	2872	3671	3208		620		4568	3127	1796	2946	2546	2134		620		3293	3007	2417	2788	3055	1862		620		1757	2082
	625	507								625	802								625		2633	2547	2773	2291	2959	2773		625		3528	2557	1605	2456	2069	1923		625		2464	2495	2135	2430	2537	1598		625		1417	1797
	630	412								630	670								630		2174	2234	2544	2120	2756	2497		630		3107	2268	1461	2219	1995	1751		630		2130	2192	2035	2230	2298	1513		630		1190	1703
	635	445								635	747								635		2139	2364	2756	2125	2651	2515		635		3098	2251	1572	2214	1836	1697		635		1949	2301	2117	2144	2325	1484		635		1228	1702
	640	394								640	697								640		2163	2400	2741	2125	2858	2512		640		3102	2200	1604	2147	2050	1824		640		1948	2349	2210	2165	2459	1517		640		1256	1686
	645	518								645	797								645		2375	2527	2786	2323	2912	2805		645		3545	2574	1744	2407	2061	1944		645		2049	2439	2348	2317	2505	1668		645		1276	1833
	650	584								650	894								650		2502	2718	3024	2357	3374	2870		650		3742	2373	1797	2561	2228	1994		650		2295	2494	2425	2451	2672	1758		650		1438	1819
	655	468								655	803								655		2769	2955	3287	2862	3587	3142		655		4116	2914	1958	2979	2482	2207		655		2387	2970	2624	2768	2964	1984		655		1440	2006
	660	521								660	827								660		3098	3144	3488	3045	3922	3330		660		4366	3176	2030	3099	2731	2313		660		2569	3154	3095	2090	3054	2754		660		1528	2160
[truncated: 28 more columns]
